# Supplementary material for: How imputation can mitigate SNP ascertainment Bias
Source: BMC Genomics. 2021 May 12;22:340. doi: 10.1186/s12864-021-07663-6 (PMC8114708; doi:10.1186/s12864-021-07663-6)
Supplement: Supplementary file 1 — Additional file 1: Supplementary File 1. Accession Information of raw data per sample. [file 12864_2021_7663_MOESM1_ESM.csv]

# accession and combination information for raw data by sample
# POP = population ID
# ID = animal ID
# ID_study = combination of population and animal ID
# ID_SCDP = ID of individual in the Synbreed Chicken Diversity Panel	published by Malomane et al. (2019) https://doi.org/10.6084/m9.figshare.8003909
# ID_IMAGE = ID of the 68 individual seuences produced during the IMAGE project	published by Bortuluzzi et al. (2020) and deposited at ENA (https://www.ebi.ac.uk/ena/browser/home)
# IMAGE_Study_accession = according ENA study accession number
# IMAGE_Sample_accession = according ENA sample accession number
# ID_commercial = ID of the 90 commercial chickens	published by Qanbari et al. (2019) and deposited at ENA (https://www.ebi.ac.uk/ena/browser/home)
# commercial_study_accession = according ENA study accession number
# commercial_sample_accession = according ENA sample accession number
# ID_pool = ID of the 37 pools	published by Malomane et al. (2018) and deposited at ENA (https://www.ebi.ac.uk/ena/browser/home)
# pool_study_accession = according ENA study accession number
# pool_sample_accession = according ENA sample accession number
# pool_sample_alias = alias name used for published sequencesPOP	ID	ID_study	ID_SCDP	ID_IMAGE	IMAGE_Study_accession	IMAGE_Sample_accession	ID_commercial	commercial_study_accession	commercial_sample_accession	ID_pool	pool_study_accession	pool_sample_accession	pool_sample_alias
ABwa	2300	ABwa_2300	ABwa_2300
ABwa	2301	ABwa_2301	ABwa_2301
ABwa	2302	ABwa_2302	ABwa_2302
ABwa	2303	ABwa_2303	ABwa_2303
ABwa	2305	ABwa_2305	ABwa_2305
ABwa	2306	ABwa_2306	ABwa_2306
ABwa	2307	ABwa_2307	ABwa_2307
ABwa	2308	ABwa_2308	ABwa_2308
ABwa	2309	ABwa_2309	ABwa_2309
ABwa	2472	ABwa_2472	ABwa_2472
AKxx	150	AKxx_150	AKxx_150
AKxx	151	AKxx_151	AKxx_151
AKxx	152	AKxx_152	AKxx_152
AKxx	153	AKxx_153	AKxx_153
AKxx	154	AKxx_154	AKxx_154
AKxx	155	AKxx_155	AKxx_155
AKxx	157	AKxx_157	AKxx_157
AKxx	160	AKxx_160	AKxx_160
AKxx	161	AKxx_161	AKxx_161
AKxx	163	AKxx_163	AKxx_163
AKxx	164	AKxx_164	AKxx_164
AKxx	167	AKxx_167	AKxx_167
AKxx	168	AKxx_168	AKxx_168
AKxx	2431	AKxx_2431	AKxx_2431
AKxx	2517	AKxx_2517	AKxx_2517
AKxx	2518	AKxx_2518	AKxx_2518
AKxx	2583	AKxx_2583	AKxx_2583
APsscht	2360	APsscht_2360	APsscht_2360
APsscht	2361	APsscht_2361	APsscht_2361
APsscht	2362	APsscht_2362	APsscht_2362
APsscht	2363	APsscht_2363	APsscht_2363
APsscht	2364	APsscht_2364	APsscht_2364
APsscht	2365	APsscht_2365	APsscht_2365
APsscht	2366	APsscht_2366	APsscht_2366
APsscht	2367	APsscht_2367	APsscht_2367
APsscht	2368	APsscht_2368	APsscht_2368
APsscht	2370	APsscht_2370	APsscht_2370
APsscht	2371	APsscht_2371	APsscht_2371
APsscht	2372	APsscht_2372	APsscht_2372
APsscht	2373	APsscht_2373	APsscht_2373
APsscht	2374	APsscht_2374	APsscht_2374
APsscht	2376	APsscht_2376	APsscht_2376
APsscht	2377	APsscht_2377	APsscht_2377
APsscht	2379	APsscht_2379	APsscht_2379
ARsch	111	ARsch_111	ARsch_111
ARsch	2128	ARsch_2128	ARsch_2128
ARsch	70	ARsch_70	ARsch_70
ARsch	71	ARsch_71	ARsch_71
ARsch	72	ARsch_72	ARsch_72
ARsch	74	ARsch_74	ARsch_74
ARsch	75	ARsch_75	ARsch_75
ARsch	76	ARsch_76	ARsch_76
ARsch	78	ARsch_78	ARsch_78
ARsch	79	ARsch_79	ARsch_79
ARsch	82	ARsch_82	ARsch_82
ARwi	2080	ARwi_2080	ARwi_2080
ARwi	2081	ARwi_2081	ARwi_2081
ARwi	2082	ARwi_2082	ARwi_2082
ARwi	2083	ARwi_2083	ARwi_2083
ARwi	2084	ARwi_2084	ARwi_2084
ARwi	2085	ARwi_2085	ARwi_2085
ARwi	2086	ARwi_2086	ARwi_2086
ARwi	2087	ARwi_2087	ARwi_2087
ARwi	2088	ARwi_2088	ARwi_2088
ARwi	2090	ARwi_2090	ARwi_2090
ARwi	2091	ARwi_2091	ARwi_2091
ARwi	2093	ARwi_2093	ARwi_2093
ARwi	2094	ARwi_2094	ARwi_2094
ARwi	2096	ARwi_2096	ARwi_2096
ARwi	2098	ARwi_2098	ARwi_2098
ARwi	2099	ARwi_2099	ARwi_2099
ARwi	2126	ARwi_2126	ARwi_2126
ARwi	2127	ARwi_2127	ARwi_2127
ARwi	2424	ARwi_2424	ARwi_2424
ASrb	173	ASrb_173	ASrb_173
ASrb	175	ASrb_175	ASrb_175
ASrb	176	ASrb_176	ASrb_176
ASrb	178	ASrb_178	ASrb_178
ASrb	2137	ASrb_2137	ASrb_2137
ASrb	2139	ASrb_2139	ASrb_2139
ASrb	2214	ASrb_2214	ASrb_2214
ASrb	2215	ASrb_2215	ASrb_2215
ASrb	2216	ASrb_2216	ASrb_2216
ASrb	2217	ASrb_2217	ASrb_2217
BAsch	210	BAsch_210	BAsch_210
BAsch	230	BAsch_230	BAsch_230
BAsch	231	BAsch_231	BAsch_231
BAsch	232	BAsch_232	BAsch_232
BAsch	233	BAsch_233	BAsch_233
BAsch	234	BAsch_234	BAsch_234
BAsch	236	BAsch_236	BAsch_236
BAsch	237	BAsch_237	BAsch_237
BAsch	238	BAsch_238	BAsch_238
BAsch	239	BAsch_239	BAsch_239
BHrg	350	BHrg_350	BHrg_350
BHrg	351	BHrg_351	BHrg_351
BHrg	352	BHrg_352	BHrg_352
BHrg	353	BHrg_353	BHrg_353
BHrg	354	BHrg_354	BHrg_354
BHrg	355	BHrg_355	BHrg_355
BHrg	356	BHrg_356	BHrg_356
BHrg	357	BHrg_357	BHrg_357
BHrg	358	BHrg_358	BHrg_358
BHrg	379	BHrg_379	BHrg_379
BHwsch	2072	BHwsch_2072	BHwsch_2072
BHwsch	2143	BHwsch_2143	BHwsch_2143
BHwsch	2144	BHwsch_2144	BHwsch_2144
BHwsch	2145	BHwsch_2145	BHwsch_2145
BHwsch	2146	BHwsch_2146	BHwsch_2146
BHwsch	370	BHwsch_370	BHwsch_370
BHwsch	372	BHwsch_372	BHwsch_372
BHwsch	373	BHwsch_373	BHwsch_373
BHwsch	374	BHwsch_374	BHwsch_374
BHwsch	375	BHwsch_375	BHwsch_375
BHwsch	376	BHwsch_376	BHwsch_376
BHwsch	377	BHwsch_377	BHwsch_377
BHwsch	378	BHwsch_378	BHwsch_378
BHwsch	380	BHwsch_380	BHwsch_380
BHwsch	381	BHwsch_381	BHwsch_381
BHwsch	384	BHwsch_384	BHwsch_384
BHwsch	385	BHwsch_385	BHwsch_385
BHwsch	388	BHwsch_388	BHwsch_388
BHwsch	389	BHwsch_389	BHwsch_389
BKschg	2267	BKschg_2267	BKschg_2267
BKschg	2296	BKschg_2296	BKschg_2296
BKschg	2297	BKschg_2297	BKschg_2297
BKschg	2474	BKschg_2474	BKschg_2474
BKschg	2475	BKschg_2475	BKschg_2475
BKschg	250	BKschg_250	BKschg_250
BKschg	251	BKschg_251	BKschg_251
BKschg	252	BKschg_252	BKschg_252
BKschg	253	BKschg_253	BKschg_253
BKschg	254	BKschg_254	BKschg_254
BKschg	2545	BKschg_2545	BKschg_2545
BKschg	2546	BKschg_2546	BKschg_2546
BKschg	2548	BKschg_2548	BKschg_2548
BKschg	255	BKschg_255	BKschg_255
BKschg	257	BKschg_257	BKschg_257
BKschg	258	BKschg_258	BKschg_258
BKschg	259	BKschg_259	BKschg_259
BKschg	260	BKschg_260	BKschg_260
BKschg	264	BKschg_264	BKschg_264
BKschg	267	BKschg_267	BKschg_267
BKschg	269	BKschg_269	BKschg_269
BL_A	10283	BL_A_10283	BL_A_10283
BL_A	11265	BL_A_11265	BL_A_11265
BL_A	11301	BL_A_11301	BL_A_11301
BL_A	11326	BL_A_11326	BL_A_11326
BL_A	11380	BL_A_11380	BL_A_11380
BL_A	12345	BL_A_12345	BL_A_12345
BL_A	13171	BL_A_13171	BL_A_13171
BL_A	13991	BL_A_13991	BL_A_13991
BL_A	14420	BL_A_14420	BL_A_14420
BL_A	14622	BL_A_14622	BL_A_14622
BL_A	15167	BL_A_15167	BL_A_15167
BL_A	15361	BL_A_15361	BL_A_15361
BL_A	15753	BL_A_15753	BL_A_15753
BL_A	16030	BL_A_16030	BL_A_16030
BL_A	16036	BL_A_16036	BL_A_16036
BL_A	16196	BL_A_16196	BL_A_16196
BL_A	16685	BL_A_16685	BL_A_16685
BL_A	16719	BL_A_16719	BL_A_16719
BL_A	17990	BL_A_17990	BL_A_17990
BL_A	18747	BL_A_18747	BL_A_18747
BL_B	95465	BL_B_95465	BL_B_95465
BL_B	95477	BL_B_95477	BL_B_95477
BL_B	95481	BL_B_95481	BL_B_95481
BL_B	95530	BL_B_95530	BL_B_95530
BL_B	95532	BL_B_95532	BL_B_95532
BL_B	95613	BL_B_95613	BL_B_95613
BL_B	95720	BL_B_95720	BL_B_95720
BL_B	95724	BL_B_95724	BL_B_95724
BL_B	95736	BL_B_95736	BL_B_95736
BL_B	96968	BL_B_96968	BL_B_96968
BL_B	96995	BL_B_96995	BL_B_96995
BL_B	97505	BL_B_97505	BL_B_97505
BL_B	97688	BL_B_97688	BL_B_97688
BL_B	97704	BL_B_97704	BL_B_97704
BL_B	97827	BL_B_97827	BL_B_97827
BL_B	97957	BL_B_97957	BL_B_97957
BL_B	97960	BL_B_97960	BL_B_97960
BL_B	97978	BL_B_97978	BL_B_97978
BL_B	98150	BL_B_98150	BL_B_98150
BL_B	98157	BL_B_98157	BL_B_98157
BLxx	390	BLxx_390	BLxx_390
BLxx	391	BLxx_391	BLxx_391
BLxx	392	BLxx_392	BLxx_392
BLxx	393	BLxx_393	BLxx_393
BLxx	406	BLxx_406	BLxx_406
BLxx	407	BLxx_407	BLxx_407
BLxx	408	BLxx_408	BLxx_408
BLxx	409	BLxx_409	BLxx_409
BLxx	410	BLxx_410	BLxx_410
BLxx	411	BLxx_411	BLxx_411
BLxx	412	BLxx_412	BLxx_412
BLxx	413	BLxx_413	BLxx_413
BLxx	414	BLxx_414	BLxx_414
BLxx	416	BLxx_416	BLxx_416
BLxx	423	BLxx_423	BLxx_423
BLxx	425	BLxx_425	BLxx_425
BLxx	427	BLxx_427	BLxx_427
BLxx	428	BLxx_428	BLxx_428
BLxx	429	BLxx_429	BLxx_429
BRS_B	2714	BRS_B_2714	BRS_B_2714
BSsch	2422	BSsch_2422	BSsch_2422
BSsch	2423	BSsch_2423	BSsch_2423
BSsch	2610	BSsch_2610	BSsch_2610
BSsch	2611	BSsch_2611	BSsch_2611
BSsch	2612	BSsch_2612	BSsch_2612
BSsch	2613	BSsch_2613	BSsch_2613
BSsch	2615	BSsch_2615	BSsch_2615
BSsch	2616	BSsch_2616	BSsch_2616
BSsch	2617	BSsch_2617	BSsch_2617
BSsch	270	BSsch_270	BSsch_270
BSsch	271	BSsch_271	BSsch_271
BSsch	272	BSsch_272	BSsch_272
BSsch	273	BSsch_273	BSsch_273
BSsch	274	BSsch_274	BSsch_274
BSsch	285	BSsch_285	BSsch_285
BSsch	286	BSsch_286	BSsch_286
BSsch	287	BSsch_287	BSsch_287
BSsch	288	BSsch_288	BSsch_288
BSsch	289	BSsch_289	BSsch_289
CHgesch	2073	CHgesch_2073	CHgesch_2073
CHgesch	2380	CHgesch_2380	CHgesch_2380
CHgesch	470	CHgesch_470	CHgesch_470
CHgesch	474	CHgesch_474	CHgesch_474
CHgesch	475	CHgesch_475	CHgesch_475
CHgesch	476	CHgesch_476	CHgesch_476
CHgesch	477	CHgesch_477	CHgesch_477
CHgesch	479	CHgesch_479	CHgesch_479
CHgesch	484	CHgesch_484	CHgesch_484
CHgesch	487	CHgesch_487	CHgesch_487
CHgesch	491	CHgesch_491	CHgesch_491
CHgesch	515	CHgesch_515	CHgesch_515
CHschw	2014	CHschw_2014	CHschw_2014
CHschw	2477	CHschw_2477	CHschw_2477
CHschw	2478	CHschw_2478	CHschw_2478
CHschw	2552	CHschw_2552	CHschw_2552
CHschw	2553	CHschw_2553	CHschw_2553
CHschw	2554	CHschw_2554	CHschw_2554
CHschw	2555	CHschw_2555	CHschw_2555
CHschw	2556	CHschw_2556	CHschw_2556
CHschw	2557	CHschw_2557	CHschw_2557
CHschw	2580	CHschw_2580	CHschw_2580
CHschw	493	CHschw_493	CHschw_493
CHschw	512	CHschw_512	CHschw_512
CHschw	513	CHschw_513	CHschw_513
CHschw	517	CHschw_517	CHschw_517
CHschw	518	CHschw_518	CHschw_518
CHschw	519	CHschw_519	CHschw_519
CHschw	520	CHschw_520	CHschw_520
COsch	2384	COsch_2384	COsch_2384
COsch	2385	COsch_2385	COsch_2385
COsch	570	COsch_570	COsch_570
COsch	571	COsch_571	COsch_571
COsch	572	COsch_572	COsch_572
COsch	573	COsch_573	COsch_573
COsch	574	COsch_574	COsch_574
COsch	576	COsch_576	COsch_576
COsch	577	COsch_577	COsch_577
COsch	578	COsch_578	COsch_578
COsch	579	COsch_579	COsch_579
DLla	630	DLla_630	DLla_630
DLla	631	DLla_631	DLla_631
DLla	632	DLla_632	DLla_632
DLla	633	DLla_633	DLla_633
DLla	634	DLla_634	DLla_634
DLla	635	DLla_635	DLla_635
DLla	636	DLla_636	DLla_636
DLla	637	DLla_637	DLla_637
DLla	638	DLla_638	DLla_638
DLla	639	DLla_639	DLla_639
DOxx	2519	DOxx_2519	DOxx_2519
DOxx	730	DOxx_730	DOxx_730
DOxx	731	DOxx_731	DOxx_731
DOxx	732	DOxx_732	DOxx_732
DOxx	733	DOxx_733	DOxx_733
DOxx	734	DOxx_734	DOxx_734
DOxx	735	DOxx_735	DOxx_735
DOxx	736	DOxx_736	DOxx_736
DOxx	738	DOxx_738	DOxx_738
DOxx	739	DOxx_739	DOxx_739
DOxx	740	DOxx_740	DOxx_740
DOxx	741	DOxx_741	DOxx_741
DOxx	743	DOxx_743	DOxx_743
DOxx	744	DOxx_744	DOxx_744
DOxx	745	DOxx_745	DOxx_745
DOxx	746	DOxx_746	DOxx_746
DOxx	747	DOxx_747	DOxx_747
DOxx	748	DOxx_748	DOxx_748
DOxx	749	DOxx_749	DOxx_749
DSgp	2392	DSgp_2392	DSgp_2392
DSgp	2428	DSgp_2428	DSgp_2428
DSgp	2429	DSgp_2429	DSgp_2429
DSgp	670	DSgp_670	DSgp_670
DSgp	671	DSgp_671	DSgp_671
DSgp	672	DSgp_672	DSgp_672
DSgp	673	DSgp_673	DSgp_673
DSgp	674	DSgp_674	DSgp_674
DSgp	675	DSgp_675	DSgp_675
DSgp	676	DSgp_676	DSgp_676
DSgp	679	DSgp_679	DSgp_679
DSgp	680	DSgp_680	DSgp_680
DSgp	681	DSgp_681	DSgp_681
DSgp	682	DSgp_682	DSgp_682
DSgp	683	DSgp_683	DSgp_683
DSgp	685	DSgp_685	DSgp_685
DSgp	687	DSgp_687	DSgp_687
DSgp	688	DSgp_688	DSgp_688
DZgh	2160	DZgh_2160	DZgh_2160
DZgh	2161	DZgh_2161	DZgh_2161
DZgh	690	DZgh_690	DZgh_690
DZgh	692	DZgh_692	DZgh_692
DZgh	693	DZgh_693	DZgh_693
DZgh	694	DZgh_694	DZgh_694
DZgh	695	DZgh_695	DZgh_695
DZgh	696	DZgh_696	DZgh_696
DZgh	697	DZgh_697	DZgh_697
DZgh	698	DZgh_698	DZgh_698
FRgew	2534	FRgew_2534	FRgew_2534
FRgew	2535	FRgew_2535	FRgew_2535
FRgew	2536	FRgew_2536	FRgew_2536
FRgew	2537	FRgew_2537	FRgew_2537
FRgew	870	FRgew_870	FRgew_870
FRgew	871	FRgew_871	FRgew_871
FRgew	872	FRgew_872	FRgew_872
FRgew	874	FRgew_874	FRgew_874
FRgew	875	FRgew_875	FRgew_875
FRgew	876	FRgew_876	FRgew_876
FRgew	879	FRgew_879	FRgew_879
FRgew	880	FRgew_880	FRgew_880
FRgew	881	FRgew_881	FRgew_881
FRgew	882	FRgew_882	FRgew_882
FRgew	884	FRgew_884	FRgew_884
FRgew	885	FRgew_885	FRgew_885
FRgew	886	FRgew_886	FRgew_886
FRgew	887	FRgew_887	FRgew_887
FRgew	889	FRgew_889	FRgew_889
FZgpo	790	FZgpo_790	FZgpo_790
FZgpo	791	FZgpo_791	FZgpo_791
FZgpo	792	FZgpo_792	FZgpo_792
FZgpo	793	FZgpo_793	FZgpo_793
FZgpo	794	FZgpo_794	FZgpo_794
FZgpo	795	FZgpo_795	FZgpo_795
FZgpo	796	FZgpo_796	FZgpo_796
FZgpo	797	FZgpo_797	FZgpo_797
FZgpo	798	FZgpo_798	FZgpo_798
FZgpo	799	FZgpo_799	FZgpo_799
FZsch	2003	FZsch_2003	FZsch_2003
FZsch	2119	FZsch_2119	FZsch_2119
FZsch	2167	FZsch_2167	FZsch_2167
FZsch	2168	FZsch_2168	FZsch_2168
FZsch	2411	FZsch_2411	FZsch_2411
FZsch	832	FZsch_832	FZsch_832
FZsch	833	FZsch_833	FZsch_833
FZsch	834	FZsch_834	FZsch_834
FZsch	836	FZsch_836	FZsch_836
FZsch	837	FZsch_837	FZsch_837
FZsch	838	FZsch_838	FZsch_838
FZsch	839	FZsch_839	FZsch_839
FZsch	840	FZsch_840	FZsch_840
FZsch	841	FZsch_841	FZsch_841
FZsch	842	FZsch_842	FZsch_842
FZsch	846	FZsch_846	FZsch_846
FZsch	847	FZsch_847	FZsch_847
FZsch	848	FZsch_848	FZsch_848
GBxx	2340	GBxx_2340	GBxx_2340
GBxx	2341	GBxx_2341	GBxx_2341
GBxx	2342	GBxx_2342	GBxx_2342
GBxx	2344	GBxx_2344	GBxx_2344
GBxx	2345	GBxx_2345	GBxx_2345
GBxx	2346	GBxx_2346	GBxx_2346
GBxx	2347	GBxx_2347	GBxx_2347
GBxx	2348	GBxx_2348	GBxx_2348
GBxx	2349	GBxx_2349	GBxx_2349
GBxx	2350	GBxx_2350	GBxx_2350
GBxx	2351	GBxx_2351	GBxx_2351
GBxx	2352	GBxx_2352	GBxx_2352
GBxx	2353	GBxx_2353	GBxx_2353
GBxx	2354	GBxx_2354	GBxx_2354
GBxx	2357	GBxx_2357	GBxx_2357
GBxx	2358	GBxx_2358	GBxx_2358
GBxx	2359	GBxx_2359	GBxx_2359
HAsl	2484	HAsl_2484	HAsl_2484
HAsl	2485	HAsl_2485	HAsl_2485
HAsl	2487	HAsl_2487	HAsl_2487
HAsl	2488	HAsl_2488	HAsl_2488
HAsl	930	HAsl_930	HAsl_930
HAsl	931	HAsl_931	HAsl_931
HAsl	932	HAsl_932	HAsl_932
HAsl	933	HAsl_933	HAsl_933
HAsl	934	HAsl_934	HAsl_934
HAsl	936	HAsl_936	HAsl_936
HAsl	938	HAsl_938	HAsl_938
HAsl	939	HAsl_939	HAsl_939
HAsl	940	HAsl_940	HAsl_940
HAsl	943	HAsl_943	HAsl_943
HAsl	945	HAsl_945	HAsl_945
HAsl	947	HAsl_947	HAsl_947
HAsl	948	HAsl_948	HAsl_948
HAsl	949	HAsl_949	HAsl_949
HOxx	950	HOxx_950	HOxx_950
HOxx	951	HOxx_951	HOxx_951
HOxx	952	HOxx_952	HOxx_952
HOxx	953	HOxx_953	HOxx_953
HOxx	954	HOxx_954	HOxx_954
HOxx	955	HOxx_955	HOxx_955
HOxx	957	HOxx_957	HOxx_957
IKxx	2181	IKxx_2181	IKxx_2181
IKxx	2182	IKxx_2182	IKxx_2182
IKxx	2183	IKxx_2183	IKxx_2183
IKxx	2187	IKxx_2187	IKxx_2187
IKxx	2188	IKxx_2188	IKxx_2188
IKxx	2189	IKxx_2189	IKxx_2189
IKxx	2193	IKxx_2193	IKxx_2193
IKxx	2195	IKxx_2195	IKxx_2195
IKxx	2196	IKxx_2196	IKxx_2196
IKxx	2197	IKxx_2197	IKxx_2197
IKxx	2414	IKxx_2414	IKxx_2414
IKxx	2415	IKxx_2415	IKxx_2415
IKxx	2416	IKxx_2416	IKxx_2416
IKxx	2418	IKxx_2418	IKxx_2418
IKxx	2419	IKxx_2419	IKxx_2419
IKxx	2420	IKxx_2420	IKxx_2420
IKxx	2421	IKxx_2421	IKxx_2421
IKxx	2489	IKxx_2489	IKxx_2489
IKxx	2490	IKxx_2490	IKxx_2490
ITrh	990	ITrh_990	ITrh_990
ITrh	991	ITrh_991	ITrh_991
ITrh	992	ITrh_992	ITrh_992
ITrh	993	ITrh_993	ITrh_993
ITrh	994	ITrh_994	ITrh_994
ITrh	995	ITrh_995	ITrh_995
ITrh	996	ITrh_996	ITrh_996
ITrh	997	ITrh_997	ITrh_997
ITrh	998	ITrh_998	ITrh_998
ITrh	999	ITrh_999	ITrh_999
ITsch	1010	ITsch_1010	ITsch_1010
ITsch	1011	ITsch_1011	ITsch_1011
ITsch	1012	ITsch_1012	ITsch_1012
ITsch	1013	ITsch_1013	ITsch_1013
ITsch	1014	ITsch_1014	ITsch_1014
ITsch	1015	ITsch_1015	ITsch_1015
ITsch	1017	ITsch_1017	ITsch_1017
ITsch	1018	ITsch_1018	ITsch_1018
ITsch	1019	ITsch_1019	ITsch_1019
ITsch	1020	ITsch_1020	ITsch_1020
ITsch	1021	ITsch_1021	ITsch_1021
ITsch	1023	ITsch_1023	ITsch_1023
ITsch	1024	ITsch_1024	ITsch_1024
ITsch	1025	ITsch_1025	ITsch_1025
ITsch	1027	ITsch_1027	ITsch_1027
ITsch	1028	ITsch_1028	ITsch_1028
ITsch	1055	ITsch_1055	ITsch_1055
ITsch	1064	ITsch_1064	ITsch_1064
KAsch	1110	KAsch_1110	KAsch_1110
KAsch	1111	KAsch_1111	KAsch_1111
KAsch	1112	KAsch_1112	KAsch_1112
KAsch	1114	KAsch_1114	KAsch_1114
KAsch	1115	KAsch_1115	KAsch_1115
KAsch	1116	KAsch_1116	KAsch_1116
KAsch	1117	KAsch_1117	KAsch_1117
KAsch	1118	KAsch_1118	KAsch_1118
KAsch	1119	KAsch_1119	KAsch_1119
KAsch	2395	KAsch_2395	KAsch_2395
KRsch	1170	KRsch_1170	KRsch_1170
KRsch	1171	KRsch_1171	KRsch_1171
KRsch	1172	KRsch_1172	KRsch_1172
KRsch	1173	KRsch_1173	KRsch_1173
KRsch	1175	KRsch_1175	KRsch_1175
KRsch	1178	KRsch_1178	KRsch_1178
KRsch	2250	KRsch_2250	KRsch_2250
KRsch	2254	KRsch_2254	KRsch_2254
KRsch	2256	KRsch_2256	KRsch_2256
KRsch	2262	KRsch_2262	KRsch_2262
KRsch	2433	KRsch_2433	KRsch_2433
KRsch	2434	KRsch_2434	KRsch_2434
KRsch	2435	KRsch_2435	KRsch_2435
KRsch	2436	KRsch_2436	KRsch_2436
KRsch	2444	KRsch_2444	KRsch_2444
KRsch	2445	KRsch_2445	KRsch_2445
KRsch	2446	KRsch_2446	KRsch_2446
KRsch	2454	KRsch_2454	KRsch_2454
KRw	1190	KRw_1190	KRw_1190
KRw	1191	KRw_1191	KRw_1191
KRw	1192	KRw_1192	KRw_1192
KRw	1193	KRw_1193	KRw_1193
KRw	1194	KRw_1194	KRw_1194
KRw	1195	KRw_1195	KRw_1195
KRw	1196	KRw_1196	KRw_1196
KRw	1197	KRw_1197	KRw_1197
KRw	1198	KRw_1198	KRw_1198
KRw	2228	KRw_2228	KRw_2228
KRw	2229	KRw_2229	KRw_2229
KRw	2255	KRw_2255	KRw_2255
KRw	2258	KRw_2258	KRw_2258
KRw	2447	KRw_2447	KRw_2447
KRw	2448	KRw_2448	KRw_2448
KRw	2449	KRw_2449	KRw_2449
KRw	2450	KRw_2450	KRw_2450
KRw	2451	KRw_2451	KRw_2451
KRw	2452	KRw_2452	KRw_2452
KRw	2541	KRw_2541	KRw_2541
KSgw	1130	KSgw_1130	KSgw_1130
KSgw	1131	KSgw_1131	KSgw_1131
KSgw	1132	KSgw_1132	KSgw_1132
KSgw	1133	KSgw_1133	KSgw_1133
KSgw	1136	KSgw_1136	KSgw_1136
KSgw	1137	KSgw_1137	KSgw_1137
KSgw	1138	KSgw_1138	KSgw_1138
KSgw	1139	KSgw_1139	KSgw_1139
KSgw	1141	KSgw_1141	KSgw_1141
KSgw	2154	KSgw_2154	KSgw_2154
KSgw	2155	KSgw_2155	KSgw_2155
LAco	1050	LAco_1050	LAco_1050
LAco	1051	LAco_1051	LAco_1051
LAco	1210	LAco_1210	LAco_1210
LAco	1211	LAco_1211	LAco_1211
LAco	1212	LAco_1212	LAco_1212
LAco	1213	LAco_1213	LAco_1213
LAco	1214	LAco_1214	LAco_1214
LAco	1215	LAco_1215	LAco_1215
LAco	1216	LAco_1216	LAco_1216
LAco	1218	LAco_1218	LAco_1218
LAco	1220	LAco_1220	LAco_1220
LAco	1221	LAco_1221	LAco_1221
LAco	1222	LAco_1222	LAco_1222
LAco	1223	LAco_1223	LAco_1223
LAco	1224	LAco_1224	LAco_1224
LAco	1225	LAco_1225	LAco_1225
LAco	1226	LAco_1226	LAco_1226
LAco	1227	LAco_1227	LAco_1227
LAco	2006	LAco_2006	LAco_2006
LER11	3000	LER11_3000	LER11_3000
LER11	3002	LER11_3002	LER11_3002
LER11	3004	LER11_3004	LER11_3004
LER11	3008	LER11_3008	LER11_3008
LER11	3010	LER11_3010	LER11_3010
LER11	3012	LER11_3012	LER11_3012
LER11	3015	LER11_3015	LER11_3015
LER11	3016	LER11_3016	LER11_3016
LER11	84550	LER11_84550	LER11_84550
LER11	84581	LER11_84581	LER11_84581
LER11	84592	LER11_84592	LER11_84592
LEw	1230	LEw_1230	LEw_1230
LEw	1231	LEw_1231	LEw_1231
LEw	1232	LEw_1232	LEw_1232
LEw	1233	LEw_1233	LEw_1233
LEw	1234	LEw_1234	LEw_1234
LEw	1236	LEw_1236	LEw_1236
LEw	1237	LEw_1237	LEw_1237
LEw	1238	LEw_1238	LEw_1238
LEw	1239	LEw_1239	LEw_1239
LEw	1240	LEw_1240	LEw_1240
LEw	1241	LEw_1241	LEw_1241
LEw	1242	LEw_1242	LEw_1242
LEw	1243	LEw_1243	LEw_1243
LEw	1244	LEw_1244	LEw_1244
LEw	1246	LEw_1246	LEw_1246
LEw	1247	LEw_1247	LEw_1247
LEw	1248	LEw_1248	LEw_1248
LEw	1249	LEw_1249	LEw_1249
LEw	2169	LEw_2169	LEw_2169
MAxx	1250	MAxx_1250	MAgw_1250
MAxx	1251	MAxx_1251	MAgw_1251
MAxx	1253	MAxx_1253	MAgw_1253
MAxx	1254	MAxx_1254	MAgw_1254
MAxx	1255	MAxx_1255	MAgw_1255
MAxx	1256	MAxx_1256	MAgw_1256
MAxx	1257	MAxx_1257	MAgw_1257
MAxx	1258	MAxx_1258	MAgw_1258
MAxx	1259	MAxx_1259	MAgw_1259
MAxx	1262	MAxx_1262	MAgw_1262
MAxx	2109	MAxx_2109	MAxx_2109
MAxx	2110	MAxx_2110	MAxx_2110
MAxx	2112	MAxx_2112	MAxx_2112
MAxx	2115	MAxx_2115	MAxx_2115
MAxx	2116	MAxx_2116	MAxx_2116
MAxx	2117	MAxx_2117	MAxx_2117
MAxx	2118	MAxx_2118	MAxx_2118
MAxx	2151	MAxx_2151	MAxx_2151
MAxx	2157	MAxx_2157	MAxx_2157
MAxx	2225	MAxx_2225	MAgw_2225
MIsch	1290	MIsch_1290	MIsch_1290
MIsch	1291	MIsch_1291	MIsch_1291
MIsch	1292	MIsch_1292	MIsch_1292
MIsch	1293	MIsch_1293	MIsch_1293
MIsch	1294	MIsch_1294	MIsch_1294
MIsch	1295	MIsch_1295	MIsch_1295
MIsch	1297	MIsch_1297	MIsch_1297
MIsch	1298	MIsch_1298	MIsch_1298
MIsch	1299	MIsch_1299	MIsch_1299
MIsch	1300	MIsch_1300	MIsch_1300
MIsch	1302	MIsch_1302	MIsch_1302
MIsch	1303	MIsch_1303	MIsch_1303
MIsch	1304	MIsch_1304	MIsch_1304
MIsch	1305	MIsch_1305	MIsch_1305
MIsch	1306	MIsch_1306	MIsch_1306
MIsch	1308	MIsch_1308	MIsch_1308
MIsch	1309	MIsch_1309	MIsch_1309
MIsch	2491	MIsch_2491	MIsch_2491
MIsch	2492	MIsch_2492	MIsch_2492
MRschk	1270	MRschk_1270	MRschk_1270
MRschk	1271	MRschk_1271	MRschk_1271
MRschk	1272	MRschk_1272	MRschk_1272
MRschk	1273	MRschk_1273	MRschk_1273
MRschk	1274	MRschk_1274	MRschk_1274
MRschk	1275	MRschk_1275	MRschk_1275
MRschk	1277	MRschk_1277	MRschk_1277
MRschk	1278	MRschk_1278	MRschk_1278
MRschk	1279	MRschk_1279	MRschk_1279
MRschk	2561	MRschk_2561	MRschk_2561
NHL68	3045	NHL68_3045	NHL68_3045
NHL68	3047	NHL68_3047	NHL68_3047
NHL68	3048	NHL68_3048	NHL68_3048
NHL68	3051	NHL68_3051	NHL68_3051
NHL68	3053	NHL68_3053	NHL68_3053
NHL68	3055	NHL68_3055	NHL68_3055
NHL68	3086	NHL68_3086	NHL68_3086
NHL68	3143	NHL68_3143	NHL68_3143
NHL68	85768	NHL68_85768	NHL68_85768
NHL68	85772	NHL68_85772	NHL68_85772
NHL68	85777	NHL68_85777	NHL68_85777
NHL68	85865	NHL68_85865	NHL68_85865
NHbr	1310	NHbr_1310	NHbr_1310
NHbr	1311	NHbr_1311	NHbr_1311
NHbr	1312	NHbr_1312	NHbr_1312
NHbr	1313	NHbr_1313	NHbr_1313
NHbr	1314	NHbr_1314	NHbr_1314
NHbr	1315	NHbr_1315	NHbr_1315
NHbr	1316	NHbr_1316	NHbr_1316
NHbr	1317	NHbr_1317	NHbr_1317
NHbr	1318	NHbr_1318	NHbr_1318
NHbr	1319	NHbr_1319	NHbr_1319
NHbr	1320	NHbr_1320	NHbr_1320
NHbr	1321	NHbr_1321	NHbr_1321
NHbr	1322	NHbr_1322	NHbr_1322
NHbr	1323	NHbr_1323	NHbr_1323
NHbr	1324	NHbr_1324	NHbr_1324
NHbr	1325	NHbr_1325	NHbr_1325
NHbr	1326	NHbr_1326	NHbr_1326
NHbr	1328	NHbr_1328	NHbr_1328
NHbr	1329	NHbr_1329	NHbr_1329
OFrbx	1970	OFrbx_1970	OFrbx_1970
OFrbx	1971	OFrbx_1971	OFrbx_1971
OFrbx	1972	OFrbx_1972	OFrbx_1972
OFrbx	1974	OFrbx_1974	OFrbx_1974
OFrbx	1976	OFrbx_1976	OFrbx_1976
OFrbx	1977	OFrbx_1977	OFrbx_1977
OFrbx	1978	OFrbx_1978	OFrbx_1978
OFrbx	2231	OFrbx_2231	OFrbx_2231
OFrbx	2232	OFrbx_2232	OFrbx_2232
OFrbx	2241	OFrbx_2241	OFrbx_2241
OFrbx	2242	OFrbx_2242	OFrbx_2242
OFrbx	2511	OFrbx_2511	OFrbx_2511
OFrbx	2512	OFrbx_2512	OFrbx_2512
OHgh	1331	OHgh_1331	OHgh_1331
OHgh	1332	OHgh_1332	OHgh_1332
OHgh	1333	OHgh_1333	OHgh_1333
OHgh	1334	OHgh_1334	OHgh_1334
OHgh	1335	OHgh_1335	OHgh_1335
OHgh	1338	OHgh_1338	OHgh_1338
OHgh	1339	OHgh_1339	OHgh_1339
OHgh	1340	OHgh_1340	OHgh_1340
OHgh	1342	OHgh_1342	OHgh_1342
OHgh	1343	OHgh_1343	OHgh_1343
OHgh	1344	OHgh_1344	OHgh_1344
OHgh	1349	OHgh_1349	OHgh_1349
OHgh	2134	OHgh_2134	OHgh_2134
OHgh	2272	OHgh_2272	OHgh_2272
OHgh	2273	OHgh_2273	OHgh_2273
OHgh	2274	OHgh_2274	OHgh_2274
OHgh	2275	OHgh_2275	OHgh_2275
OHgh	2276	OHgh_2276	OHgh_2276
OHsh	1336	OHsh_1336	OHsh_1336
OHsh	1337	OHsh_1337	OHsh_1337
OHsh	2277	OHsh_2277	OHsh_2277
OHsh	2278	OHsh_2278	OHsh_2278
OHsh	2279	OHsh_2279	OHsh_2279
OHsh	2280	OHsh_2280	OHsh_2280
OHsh	2281	OHsh_2281	OHsh_2281
OHsh	2282	OHsh_2282	OHsh_2282
OHsh	2286	OHsh_2286	OHsh_2286
OHsh	2559	OHsh_2559	OHsh_2559
OMsschg	1390	OMsschg_1390	OMsschg_1390
OMsschg	1391	OMsschg_1391	OMsschg_1391
OMsschg	1392	OMsschg_1392	OMsschg_1392
OMsschg	1393	OMsschg_1393	OMsschg_1393
OMsschg	1394	OMsschg_1394	OMsschg_1394
OMsschg	1395	OMsschg_1395	OMsschg_1395
OMsschg	1396	OMsschg_1396	OMsschg_1396
OMsschg	1397	OMsschg_1397	OMsschg_1397
OMsschg	1398	OMsschg_1398	OMsschg_1398
OMsschg	1399	OMsschg_1399	OMsschg_1399
ORge	1370	ORge_1370	ORge_1370
ORge	1372	ORge_1372	ORge_1372
ORge	1373	ORge_1373	ORge_1373
ORge	1374	ORge_1374	ORge_1374
ORge	1375	ORge_1375	ORge_1375
ORge	1376	ORge_1376	ORge_1376
ORge	1377	ORge_1377	ORge_1377
ORge	1378	ORge_1378	ORge_1378
ORge	1379	ORge_1379	ORge_1379
ORge	2396	ORge_2396	ORge_2396
PAxx	1053	PAxx_1053	PAxx_1053
PAxx	1054	PAxx_1054	PAxx_1054
PAxx	1413	PAxx_1413	PAxx_1413
PAxx	1414	PAxx_1414	PAxx_1414
PAxx	1425	PAxx_1425	PAxx_1425
PAxx	1427	PAxx_1427	PAxx_1427
PAxx	1430	PAxx_1430	PAxx_1430
PAxx	1431	PAxx_1431	PAxx_1431
PAxx	2100	PAxx_2100	PAxx_2100
PAxx	2102	PAxx_2102	PAxx_2102
PAxx	2103	PAxx_2103	PAxx_2103
PAxx	2106	PAxx_2106	PAxx_2106
PHxx	1450	PHxx_1450	PHxx_1450
PHxx	1452	PHxx_1452	PHxx_1452
PHxx	1453	PHxx_1453	PHxx_1453
PHxx	1455	PHxx_1455	PHxx_1455
PHxx	1458	PHxx_1458	PHxx_1458
PHxx	1459	PHxx_1459	PHxx_1459
PHxx	1461	PHxx_1461	PHxx_1461
PHxx	1462	PHxx_1462	PHxx_1462
PHxx	1463	PHxx_1463	PHxx_1463
PHxx	1468	PHxx_1468	PHxx_1468
PHxx	2010	PHxx_2010	PHxx_2010
PHxx	2013	PHxx_2013	PHxx_2013
PHxx	2493	PHxx_2493	PHxx_2493
PHxx	2494	PHxx_2494	PHxx_2494
PHxx	2495	PHxx_2495	PHxx_2495
PHxx	2498	PHxx_2498	PHxx_2498
PHxx	2499	PHxx_2499	PHxx_2499
PHxx	2500	PHxx_2500	PHxx_2500
PHxx	2501	PHxx_2501	PHxx_2501
PHxx	2502	PHxx_2502	PHxx_2502
PRgp	1470	PRgp_1470	PRgp_1470
PRgp	1471	PRgp_1471	PRgp_1471
PRgp	1472	PRgp_1472	PRgp_1472
PRgp	1473	PRgp_1473	PRgp_1473
PRgp	1474	PRgp_1474	PRgp_1474
PRgp	1475	PRgp_1475	PRgp_1475
PRgp	1476	PRgp_1476	PRgp_1476
PRgp	1477	PRgp_1477	PRgp_1477
PRgp	1478	PRgp_1478	PRgp_1478
PRgp	1479	PRgp_1479	PRgp_1479
PRgp	1481	PRgp_1481	PRgp_1481
PRgp	1482	PRgp_1482	PRgp_1482
PRgp	1483	PRgp_1483	PRgp_1483
PRgp	1484	PRgp_1484	PRgp_1484
PRgp	1485	PRgp_1485	PRgp_1485
PRgp	1486	PRgp_1486	PRgp_1486
PRgp	1487	PRgp_1487	PRgp_1487
PRgp	1489	PRgp_1489	PRgp_1489
PRgp	2523	PRgp_2523	PRgp_2523
RHrh	1530	RHrh_1530	RHrh_1530
RHrh	1531	RHrh_1531	RHrh_1531
RHrh	1532	RHrh_1532	RHrh_1532
RHrh	1533	RHrh_1533	RHrh_1533
RHrh	1534	RHrh_1534	RHrh_1534
RHrh	1535	RHrh_1535	RHrh_1535
RHrh	1536	RHrh_1536	RHrh_1536
RHrh	1537	RHrh_1537	RHrh_1537
RHrh	1538	RHrh_1538	RHrh_1538
RHrh	1539	RHrh_1539	RHrh_1539
RHrh	1540	RHrh_1540	RHrh_1540
RHrh	1542	RHrh_1542	RHrh_1542
RHrh	1543	RHrh_1543	RHrh_1543
RHrh	1544	RHrh_1544	RHrh_1544
RHrh	1545	RHrh_1545	RHrh_1545
RHrh	1546	RHrh_1546	RHrh_1546
RHrh	1547	RHrh_1547	RHrh_1547
RHrh	1548	RHrh_1548	RHrh_1548
RHrh	1549	RHrh_1549	RHrh_1549
RHsch	1550	RHsch_1550	RHsch_1550
RHsch	1551	RHsch_1551	RHsch_1551
RHsch	1552	RHsch_1552	RHsch_1552
RHsch	1553	RHsch_1553	RHsch_1553
RHsch	1554	RHsch_1554	RHsch_1554
RHsch	1555	RHsch_1555	RHsch_1555
RHsch	1556	RHsch_1556	RHsch_1556
RHsch	1557	RHsch_1557	RHsch_1557
RHsch	1558	RHsch_1558	RHsch_1558
RHsch	1559	RHsch_1559	RHsch_1559
RHsch	1560	RHsch_1560	RHsch_1560
RHsch	1561	RHsch_1561	RHsch_1561
RHsch	1562	RHsch_1562	RHsch_1562
RHsch	1563	RHsch_1563	RHsch_1563
RHsch	1564	RHsch_1564	RHsch_1564
RHsch	1565	RHsch_1565	RHsch_1565
RHsch	1566	RHsch_1566	RHsch_1566
RHsch	1568	RHsch_1568	RHsch_1568
RHsch	1569	RHsch_1569	RHsch_1569
ROro	1590	ROro_1590	ROro_1590
ROro	1592	ROro_1592	ROro_1592
ROro	1593	ROro_1593	ROro_1593
ROro	1594	ROro_1594	ROro_1594
ROro	1595	ROro_1595	ROro_1595
ROro	1596	ROro_1596	ROro_1596
ROro	1597	ROro_1597	ROro_1597
ROro	1598	ROro_1598	ROro_1598
ROro	1599	ROro_1599	ROro_1599
ROro	1600	ROro_1600	ROro_1600
ROro	1601	ROro_1601	ROro_1601
ROro	1602	ROro_1602	ROro_1602
ROro	1603	ROro_1603	ROro_1603
ROro	1605	ROro_1605	ROro_1605
ROro	1606	ROro_1606	ROro_1606
ROro	1608	ROro_1608	ROro_1608
ROro	2001	ROro_2001	ROro_2001
ROro	2004	ROro_2004	ROro_2004
ROro	2009	ROro_2009	ROro_2009
SAsch	1730	SAsch_1730	SAsch_1730
SAsch	1731	SAsch_1731	SAsch_1731
SAsch	1732	SAsch_1732	SAsch_1732
SAsch	1735	SAsch_1735	SAsch_1735
SAsch	1736	SAsch_1736	SAsch_1736
SAsch	1737	SAsch_1737	SAsch_1737
SAsch	1738	SAsch_1738	SAsch_1738
SAsch	1739	SAsch_1739	SAsch_1739
SAsch	2130	SAsch_2130	SAsch_2130
SAsch	2131	SAsch_2131	SAsch_2131
SAsch	2132	SAsch_2132	SAsch_2132
SBgschs	1610	SBgschs_1610	SBgschs_1610
SBgschs	1611	SBgschs_1611	SBgschs_1611
SBgschs	1612	SBgschs_1612	SBgschs_1612
SBgschs	1613	SBgschs_1613	SBgschs_1613
SBgschs	1614	SBgschs_1614	SBgschs_1614
SBgschs	1615	SBgschs_1615	SBgschs_1615
SBgschs	1616	SBgschs_1616	SBgschs_1616
SBgschs	1618	SBgschs_1618	SBgschs_1618
SBgschs	1619	SBgschs_1619	SBgschs_1619
SBgschs	1620	SBgschs_1620	SBgschs_1620
SBgschs	1621	SBgschs_1621	SBgschs_1621
SBgschs	1623	SBgschs_1623	SBgschs_1623
SBgschs	1624	SBgschs_1624	SBgschs_1624
SBgschs	1626	SBgschs_1626	SBgschs_1626
SBgschs	1628	SBgschs_1628	SBgschs_1628
SBgschs	1629	SBgschs_1629	SBgschs_1629
SBgschs	2173	SBgschs_2173	SBgschs_2173
SBgschs	2174	SBgschs_2174	SBgschs_2174
SBsschs	1630	SBsschs_1630	SBsschs_1630
SBsschs	1631	SBsschs_1631	SBsschs_1631
SBsschs	1633	SBsschs_1633	SBsschs_1633
SBsschs	1634	SBsschs_1634	SBsschs_1634
SBsschs	1635	SBsschs_1635	SBsschs_1635
SBsschs	1636	SBsschs_1636	SBsschs_1636
SBsschs	1637	SBsschs_1637	SBsschs_1637
SBsschs	1639	SBsschs_1639	SBsschs_1639
SBsschs	2018	SBsschs_2018	SBsschs_2018
SBsschs	2412	SBsschs_2412	SBsschs_2412
SEsch	1650	SEsch_1650	SEsch_1650
SEsch	1651	SEsch_1651	SEsch_1651
SEsch	1652	SEsch_1652	SEsch_1652
SEsch	1653	SEsch_1653	SEsch_1653
SEsch	1655	SEsch_1655	SEsch_1655
SEsch	1656	SEsch_1656	SEsch_1656
SEsch	1663	SEsch_1663	SEsch_1663
SEsch	1665	SEsch_1665	SEsch_1665
SEsch	1667	SEsch_1667	SEsch_1667
SEsch	1668	SEsch_1668	SEsch_1668
SEsch	1670	SEsch_1670	SEsch_1670
SEsch	1671	SEsch_1671	SEsch_1671
SEsch	1672	SEsch_1672	SEsch_1672
SEsch	1673	SEsch_1673	SEsch_1673
SEsch	1683	SEsch_1683	SEsch_1683
SEsch	1685	SEsch_1685	SEsch_1685
SEsch	1688	SEsch_1688	SEsch_1688
SEsch	1689	SEsch_1689	SEsch_1689
SEw	1690	SEw_1690	SEw_1690
SEw	1691	SEw_1691	SEw_1691
SEw	1693	SEw_1693	SEw_1693
SEw	1694	SEw_1694	SEw_1694
SEw	1695	SEw_1695	SEw_1695
SEw	1698	SEw_1698	SEw_1698
SEw	1699	SEw_1699	SEw_1699
SEw	2398	SEw_2398	SEw_2398
SEw	2399	SEw_2399	SEw_2399
SEw	2400	SEw_2400	SEw_2400
SHsch	2045	SHsch_2045	SHsch_2045
SHsch	2046	SHsch_2046	SHsch_2046
SHsch	2047	SHsch_2047	SHsch_2047
SHsch	2048	SHsch_2048	SHsch_2048
SHsch	2049	SHsch_2049	SHsch_2049
SHsch	2147	SHsch_2147	SHsch_2147
SHsch	2148	SHsch_2148	SHsch_2148
SHsch	2175	SHsch_2175	SHsch_2175
SHsch	2178	SHsch_2178	SHsch_2178
SHsch	2203	SHsch_2203	SHsch_2203
SHsch	2211	SHsch_2211	SHsch_2211
SNwsch	1751	SNwsch_1751	SNwsch_1751
SNwsch	1752	SNwsch_1752	SNwsch_1752
SNwsch	1753	SNwsch_1753	SNwsch_1753
SNwsch	1754	SNwsch_1754	SNwsch_1754
SNwsch	1756	SNwsch_1756	SNwsch_1756
SNwsch	1757	SNwsch_1757	SNwsch_1757
SNwsch	1758	SNwsch_1758	SNwsch_1758
SNwsch	1759	SNwsch_1759	SNwsch_1759
SNwsch	2530	SNwsch_2530	SNwsch_2530
SNwsch	2531	SNwsch_2531	SNwsch_2531
THsch	1774	THsch_1774	THsch_1774
THsch	1775	THsch_1775	THsch_1775
THsch	1776	THsch_1776	THsch_1776
THsch	1777	THsch_1777	THsch_1777
THsch	1782	THsch_1782	THsch_1782
THsch	1783	THsch_1783	THsch_1783
THsch	1784	THsch_1784	THsch_1784
THsch	1785	THsch_1785	THsch_1785
THsch	1794	THsch_1794	THsch_1794
THsch	1797	THsch_1797	THsch_1797
THsch	1798	THsch_1798	THsch_1798
THsch	1799	THsch_1799	THsch_1799
THsch	1800	THsch_1800	THsch_1800
THsch	1802	THsch_1802	THsch_1802
THsch	1803	THsch_1803	THsch_1803
THsch	1806	THsch_1806	THsch_1806
TOgh	1950	TOgh_1950	TOgh_1950
TOgh	1951	TOgh_1951	TOgh_1951
TOgh	1952	TOgh_1952	TOgh_1952
TOgh	1953	TOgh_1953	TOgh_1953
TOgh	1954	TOgh_1954	TOgh_1954
TOgh	1956	TOgh_1956	TOgh_1956
TOgh	1958	TOgh_1958	TOgh_1958
TOgh	1959	TOgh_1959	TOgh_1959
TOgh	2506	TOgh_2506	TOgh_2506
TOgh	2507	TOgh_2507	TOgh_2507
TOgh	2587	TOgh_2587	TOgh_2587
VWco	1810	VWco_1810	VWco_1810
VWco	1811	VWco_1811	VWco_1811
VWco	1812	VWco_1812	VWco_1812
VWco	1813	VWco_1813	VWco_1813
VWco	1814	VWco_1814	VWco_1814
VWco	1815	VWco_1815	VWco_1815
VWco	1816	VWco_1816	VWco_1816
VWco	1817	VWco_1817	VWco_1817
VWco	1818	VWco_1818	VWco_1818
VWco	1819	VWco_1819	VWco_1819
VWco	1820	VWco_1820	VWco_1820
VWco	1821	VWco_1821	VWco_1821
VWco	1823	VWco_1823	VWco_1823
VWco	1824	VWco_1824	VWco_1824
VWco	1825	VWco_1825	VWco_1825
VWco	1828	VWco_1828	VWco_1828
VWco	1829	VWco_1829	VWco_1829
VWco	2172	VWco_2172	VWco_2172
VWcoE	10	VWcoE_10	VWcoE_10
VWcoE	11	VWcoE_11	VWcoE_11
VWcoE	12	VWcoE_12	VWcoE_12
VWcoE	13	VWcoE_13	VWcoE_13
VWcoE	15	VWcoE_15	VWcoE_15
VWcoE	16	VWcoE_16	VWcoE_16
VWcoE	17	VWcoE_17	VWcoE_17
VWcoE	18	VWcoE_18	VWcoE_18
VWcoE	19	VWcoE_19	VWcoE_19
VWcoE	2	VWcoE_2	VWcoE_2
VWcoE	20	VWcoE_20	VWcoE_20
VWcoE	21	VWcoE_21	VWcoE_21
VWcoE	3	VWcoE_3	VWcoE_3
VWcoE	4	VWcoE_4	VWcoE_4
VWcoE	5	VWcoE_5	VWcoE_5
VWcoE	6	VWcoE_6	VWcoE_6
VWcoE	7	VWcoE_7	VWcoE_7
VWcoE	8	VWcoE_8	VWcoE_8
VWcoE	9	VWcoE_9	VWcoE_9
WL_A	10020	WL_A_10020	WL_A_10020
WL_A	10327	WL_A_10327	WL_A_10327
WL_A	10388	WL_A_10388	WL_A_10388
WL_A	10495	WL_A_10495	WL_A_10495
WL_A	10828	WL_A_10828	WL_A_10828
WL_A	10944	WL_A_10944	WL_A_10944
WL_A	10984	WL_A_10984	WL_A_10984
WL_A	11166	WL_A_11166	WL_A_11166
WL_A	11455	WL_A_11455	WL_A_11455
WL_A	12281	WL_A_12281	WL_A_12281
WL_A	12822	WL_A_12822	WL_A_12822
WL_A	13893	WL_A_13893	WL_A_13893
WL_A	14485	WL_A_14485	WL_A_14485
WL_A	14888	WL_A_14888	WL_A_14888
WL_A	15123	WL_A_15123	WL_A_15123
WL_A	15639	WL_A_15639	WL_A_15639
WL_A	16437	WL_A_16437	WL_A_16437
WL_A	17211	WL_A_17211	WL_A_17211
WL_A	18265	WL_A_18265	WL_A_18265
WL_A	20203	WL_A_20203	WL_A_20203
WL_B	30672	WL_B_30672	WL_B_30672
WL_B	30877	WL_B_30877	WL_B_30877
WL_B	30902	WL_B_30902	WL_B_30902
WL_B	30959	WL_B_30959	WL_B_30959
WL_B	30964	WL_B_30964	WL_B_30964
WL_B	31008	WL_B_31008	WL_B_31008
WL_B	31023	WL_B_31023	WL_B_31023
WL_B	31043	WL_B_31043	WL_B_31043
WL_B	31373	WL_B_31373	WL_B_31373
WL_B	31498	WL_B_31498	WL_B_31498
WL_B	31502	WL_B_31502	WL_B_31502
WL_B	31594	WL_B_31594	WL_B_31594
WL_B	31970	WL_B_31970	WL_B_31970
WL_B	32035	WL_B_32035	WL_B_32035
WL_B	32130	WL_B_32130	WL_B_32130
WL_B	32760	WL_B_32760	WL_B_32760
WL_B	32887	WL_B_32887	WL_B_32887
WL_B	32924	WL_B_32924	WL_B_32924
WL_B	32996	WL_B_32996	WL_B_32996
WL_B	32998	WL_B_32998	WL_B_32998
WTs	1830	WTs_1830	WTs_1830
WTs	1831	WTs_1831	WTs_1831
WTs	1832	WTs_1832	WTs_1832
WTs	1833	WTs_1833	WTs_1833
WTs	1834	WTs_1834	WTs_1834
WTs	1835	WTs_1835	WTs_1835
WTs	1836	WTs_1836	WTs_1836
WTs	1838	WTs_1838	WTs_1838
WTs	2259	WTs_2259	WTs_2259
WTs	2406	WTs_2406	WTs_2406
WYsschs	1850	WYsschs_1850	WYsschs_1850
WYsschs	1851	WYsschs_1851	WYsschs_1851
WYsschs	1852	WYsschs_1852	WYsschs_1852
WYsschs	1853	WYsschs_1853	WYsschs_1853
WYsschs	1854	WYsschs_1854	WYsschs_1854
WYsschs	1855	WYsschs_1855	WYsschs_1855
WYsschs	1856	WYsschs_1856	WYsschs_1856
WYsschs	1858	WYsschs_1858	WYsschs_1858
WYsschs	1859	WYsschs_1859	WYsschs_1859
WYsschs	1860	WYsschs_1860	WYsschs_1860
WYsschs	1861	WYsschs_1861	WYsschs_1861
WYsschs	1862	WYsschs_1862	WYsschs_1862
WYsschs	1863	WYsschs_1863	WYsschs_1863
WYsschs	1864	WYsschs_1864	WYsschs_1864
WYsschs	1865	WYsschs_1865	WYsschs_1865
WYsschs	1866	WYsschs_1866	WYsschs_1866
WYsschs	1867	WYsschs_1867	WYsschs_1867
WYsschs	1868	WYsschs_1868	WYsschs_1868
WYsschs	2165	WYsschs_2165	WYsschs_2165
WYw	1872	WYw_1872	WYw_1872
WYw	1873	WYw_1873	WYw_1873
WYw	1874	WYw_1874	WYw_1874
WYw	1875	WYw_1875	WYw_1875
WYw	1876	WYw_1876	WYw_1876
WYw	1877	WYw_1877	WYw_1877
WYw	1878	WYw_1878	WYw_1878
WYw	1879	WYw_1879	WYw_1879
WYw	2163	WYw_2163	WYw_2163
YOwr	1892	YOwr_1892	YOwr_1892
YOwr	1893	YOwr_1893	YOwr_1893
YOwr	1894	YOwr_1894	YOwr_1894
YOwr	1895	YOwr_1895	YOwr_1895
YOwr	1896	YOwr_1896	YOwr_1896
YOwr	1897	YOwr_1897	YOwr_1897
YOwr	1898	YOwr_1898	YOwr_1898
YOwr	1899	YOwr_1899	YOwr_1899
YOwr	2520	YOwr_2520	YOwr_2520
YOwr	2521	YOwr_2521	YOwr_2521
ZCsch	1052	ZCsch_1052	ZCsch_1052
ZCsch	1067	ZCsch_1067	ZCsch_1067
ZCsch	1911	ZCsch_1911	ZCsch_1911
ZCsch	1912	ZCsch_1912	ZCsch_1912
ZCsch	1913	ZCsch_1913	ZCsch_1913
ZCsch	1914	ZCsch_1914	ZCsch_1914
ZCsch	1915	ZCsch_1915	ZCsch_1915
ZCsch	1916	ZCsch_1916	ZCsch_1916
ZCsch	1917	ZCsch_1917	ZCsch_1917
ZCsch	1918	ZCsch_1918	ZCsch_1918
ZCsch	1919	ZCsch_1919	ZCsch_1919
ZCsch	1920	ZCsch_1920	ZCsch_1920
ZCsch	1921	ZCsch_1921	ZCsch_1921
ZCsch	1922	ZCsch_1922	ZCsch_1922
ZCsch	1923	ZCsch_1923	ZCsch_1923
ZCsch	1925	ZCsch_1925	ZCsch_1925
ZCsch	1926	ZCsch_1926	ZCsch_1926
ZCsch	1927	ZCsch_1927	ZCsch_1927
ZCsch	1928	ZCsch_1928	ZCsch_1928
ZCw	1930	ZCw_1930	ZCw_1930
ZCw	1931	ZCw_1931	ZCw_1931
ZCw	1933	ZCw_1933	ZCw_1933
ZCw	1934	ZCw_1934	ZCw_1934
ZCw	1935	ZCw_1935	ZCw_1935
ZCw	1936	ZCw_1936	ZCw_1936
ZCw	1937	ZCw_1937	ZCw_1937
ZCw	1938	ZCw_1938	ZCw_1938
ZCw	1939	ZCw_1939	ZCw_1939
ZCw	2141	ZCw_2141	ZCw_2141
ITsch	1029	ITsch_1029	ITsch_1029	ITsch_1029	PRJEB36674	SAMEA6529930
LAco	1229	LAco_1229	LAco_1229	LAco_1229	PRJEB36674	SAMEA6529934
LEw	1245	LEw_1245	LEw_1245	LEw_1245	PRJEB36674	SAMEA6529935
MIsch	1301	MIsch_1301	MIsch_1301	MIsch_1301	PRJEB36674	SAMEA6529938
NHbr	1327	NHbr_1327	NHbr_1327	NHbr_1327	PRJEB36674	SAMEA6529939
OHgh	1341	OHgh_1341	OHgh_1341	OHgh_1341	PRJEB36674	SAMEA6529940
PHxx	1464	PHxx_1464	PHxx_1464	PHgh_1464	PRJEB36674	SAMEA6529944
PRgp	1480	PRgp_1480	PRgp_1480	PRgp_1480	PRJEB36674	SAMEA6529945
RHrh	1541	RHrh_1541	RHrh_1541	RHrh_1541	PRJEB36674	SAMEA6529946
RHsch	1567	RHsch_1567	RHsch_1567	RHsch_1567	PRJEB36674	SAMEA6529947
SBgschs	1625	SBgschs_1625	SBgschs_1625	SBgschs_1625	PRJEB36674	SAMEA6529948
AKxx	165	AKxx_165	AKxx_165	AKgh_165	PRJEB36674	SAMEA6529950
SEsch	1687	SEsch_1687	SEsch_1687	SEschB_1687	PRJEB36674	SAMEA6529951
VWco	1826	VWco_1826	VWco_1826	VWco_1826	PRJEB36674	SAMEA6529955
ZCsch	1929	ZCsch_1929	ZCsch_1929	ZCsch_1929	PRJEB36674	SAMEA6529959
ROro	2002	ROro_2002	ROro_2002	ROro_2002	PRJEB36674	SAMEA6529963
ARwi	2095	ARwi_2095	ARwi_2095	ARwi_2095	PRJEB36674	SAMEA6529965
WYsschs	2166	WYsschs_2166	WYsschs_2166	WYsschs_2166	PRJEB36674	SAMEA6529967
IKxx	2190	IKxx_2190	IKxx_2190	IKfb_2190	PRJEB36674	SAMEA6529968
VWcoE	22	VWcoE_22	VWcoE_22	VWcoE_22	PRJEB36674	SAMEA6529969
APsscht	2375	APsscht_2375	APsscht_2375	APsscht_2375	PRJEB36674	SAMEA6529973
KRsch	2457	KRsch_2457	KRsch_2457	KRschL_2457	PRJEB36674	SAMEA6529974
GBxx	2471	GBxx_2471	GBxx_2471	GBsch_2471	PRJEB36674	SAMEA6529975
HAsl	2486	HAsl_2486	HAsl_2486	HAsl_2486	PRJEB36674	SAMEA6529977
THsch	2539	THsch_2539	THsch_2539	THsch_2539	PRJEB36674	SAMEA6529978
BSsch	2614	BSsch_2614	BSsch_2614	BSsch_2614	PRJEB36674	SAMEA6529979
BHwsch	383	BHwsch_383	BHwsch_383	BHwsch_383	PRJEB36674	SAMEA6529981
BLxx	426	BLxx_426	BLxx_426	BLg_426	PRJEB36674	SAMEA6529982
DSgp	689	DSgp_689	DSgp_689	DSgp_689	PRJEB36674	SAMEA6529987
DOxx	742	DOxx_742	DOxx_742	DOwi_742	PRJEB36674	SAMEA6529989
FZsch	843	FZsch_843	FZsch_843	FZsch_843	PRJEB36674	SAMEA6529991
LER11	84632	LER11_84632	LER11_84632	LER11_84632	PRJEB36674	SAMEA6529992
NHL68	85780	NHL68_85780	NHL68_85780	NHL68_85780	PRJEB36674	SAMEA6529993
FRgew	888	FRgew_888	FRgew_888	FRgew_888	PRJEB36674	SAMEA6529995
BL_A	13123	BL_A_13123					BL_72656	PRJEB30270	SAMEA5160275
BL_A	12982	BL_A_12982					BL_72657	PRJEB30270	SAMEA5160276
BL_A	17761	BL_A_17761					BL_72658	PRJEB30270	SAMEA5160277
BL_A	14413	BL_A_14413					BL_72659	PRJEB30270	SAMEA5160278
BL_B	95171	BL_B_95171					BL_72660	PRJEB30270	SAMEA5160279
BL_A	10278	BL_A_10278					BL_72661	PRJEB30270	SAMEA5160280
BL_B	95883	BL_B_95883					BL_72662	PRJEB30270	SAMEA5160281
BL_A	17632	BL_A_17632					BL_72663	PRJEB30270	SAMEA5160282
BL_A	14978	BL_A_14978					BL_72664	PRJEB30270	SAMEA5160283
BL_B	97074	BL_B_97074					BL_72665	PRJEB30270	SAMEA5160284
BL_A	14085	BL_A_14085					BL_72666	PRJEB30270	SAMEA5160285
BL_A	23141	BL_A_23141					BL_72667	PRJEB30270	SAMEA5160286
BL_B	95293	BL_B_95293					BL_72668	PRJEB30270	SAMEA5160287
BL_A	17708	BL_A_17708					BL_72669	PRJEB30270	SAMEA5160288
BL_B	95224	BL_B_95224					BL_72670	PRJEB30270	SAMEA5160289
BL_A	13019	BL_A_13019					BL_72671	PRJEB30270	SAMEA5160290
BL_A	18308	BL_A_18308					BL_72672	PRJEB30270	SAMEA5160291
BL_A	14460	BL_A_14460					BL_72673	PRJEB30270	SAMEA5160292
BL_A	14955	BL_A_14955					BL_72674	PRJEB30270	SAMEA5160293
BL_B	95075	BL_B_95075					BL_72675	PRJEB30270	SAMEA5160294
BL_A	15436	BL_A_15436					BL_72676	PRJEB30270	SAMEA5160295
BL_A	15088	BL_A_15088					BL_72678	PRJEB30270	SAMEA5160296
BL_A	15065	BL_A_15065					BL_72680	PRJEB30270	SAMEA5160297
BL_A	23197	BL_A_23197					BL_72682	PRJEB30270	SAMEA5160298
BL_A	14426	BL_A_14426					BL_72683	PRJEB30270	SAMEA5160299
BRS_A	2756	BRS_A_2756	BRS_A_2756				BR_4001041	PRJEB30270	SAMEA5160235
BRS_A	2755	BRS_A_2755	BRS_A_2755				BR_4001052	PRJEB30270	SAMEA5160236
BRS_A	2754	BRS_A_2754	BRS_A_2754				BR_4001061	PRJEB30270	SAMEA5160237
BRS_A	2749	BRS_A_2749	BRS_A_2749				BR_4001071	PRJEB30270	SAMEA5160238
BRS_A	2752	BRS_A_2752	BRS_A_2752				BR_4001111	PRJEB30270	SAMEA5160239
BRS_A	2747	BRS_A_2747	BRS_A_2747				BR_4001121	PRJEB30270	SAMEA5160240
BRS_A	2751	BRS_A_2751	BRS_A_2751				BR_4001131	PRJEB30270	SAMEA5160241
BRS_A	2750	BRS_A_2750	BRS_A_2750				BR_4001191	PRJEB30270	SAMEA5160242
BRS_A	2753	BRS_A_2753					BR_4001201	PRJEB30270	SAMEA5160243
BRS_A	2746	BRS_A_2746	BRS_A_2746				BR_4001211	PRJEB30270	SAMEA5160244
BRS_A	2748	BRS_A_2748	BRS_A_2748				BR_4001251	PRJEB30270	SAMEA5160245
BRS_A	2738	BRS_A_2738	BRS_A_2738				BR_4001262	PRJEB30270	SAMEA5160246
BRS_A	2742	BRS_A_2742	BRS_A_2742				BR_4001272	PRJEB30270	SAMEA5160247
BRS_A	2739	BRS_A_2739	BRS_A_2739				BR_4001322	PRJEB30270	SAMEA5160248
BRS_A	2743	BRS_A_2743	BRS_A_2743				BR_4001342	PRJEB30270	SAMEA5160249
BRS_A	2740	BRS_A_2740	BRS_A_2740				BR_4001352	PRJEB30270	SAMEA5160250
BRS_A	2745	BRS_A_2745	BRS_A_2745				BR_4001392	PRJEB30270	SAMEA5160251
BRS_A	2758	BRS_A_2758	BRS_A_2758				BR_4001412	PRJEB30270	SAMEA5160252
BRS_A	2744	BRS_A_2744	BRS_A_2744				BR_4001472	PRJEB30270	SAMEA5160253
BRS_A	2741	BRS_A_2741	BRS_A_2741				BR_4001492	PRJEB30270	SAMEA5160254
BRS_B	2692	BRS_B_2692	BRS_B_2692				BR_4200262	PRJEB30270	SAMEA5160255
BRS_B	2693	BRS_B_2693	BRS_B_2693				BR_4200272	PRJEB30270	SAMEA5160256
BRS_B	2694	BRS_B_2694	BRS_B_2694				BR_4200282	PRJEB30270	SAMEA5160257
BRS_B	2695	BRS_B_2695	BRS_B_2695				BR_4200292	PRJEB30270	SAMEA5160258
BRS_B	2696	BRS_B_2696	BRS_B_2696				BR_4200302	PRJEB30270	SAMEA5160259
BRS_B	2697	BRS_B_2697	BRS_B_2697				BR_4200312	PRJEB30270	SAMEA5160260
BRS_B	2698	BRS_B_2698	BRS_B_2698				BR_4200322	PRJEB30270	SAMEA5160261
BRS_B	2699	BRS_B_2699	BRS_B_2699				BR_4200332	PRJEB30270	SAMEA5160262
BRS_B	2700	BRS_B_2700	BRS_B_2700				BR_4200342	PRJEB30270	SAMEA5160263
BRS_B	2701	BRS_B_2701	BRS_B_2701				BR_4200351	PRJEB30270	SAMEA5160264
BRS_B	2702	BRS_B_2702	BRS_B_2702				BR_4200361	PRJEB30270	SAMEA5160265
BRS_B	2703	BRS_B_2703					BR_4200371	PRJEB30270	SAMEA5160266
BRS_B	4200921	BRS_B_4200921					BR_4200921	PRJEB30270	SAMEA5160267
BRS_B	2704	BRS_B_2704	BRS_B_2704				BR_4200931	PRJEB30270	SAMEA5160268
BRS_B	2705	BRS_B_2705	BRS_B_2705				BR_4200941	PRJEB30270	SAMEA5160269
BRS_B	2706	BRS_B_2706	BRS_B_2706				BR_4200951	PRJEB30270	SAMEA5160270
BRS_B	2707	BRS_B_2707	BRS_B_2707				BR_4200961	PRJEB30270	SAMEA5160271
BRS_B	2708	BRS_B_2708	BRS_B_2708				BR_4200971	PRJEB30270	SAMEA5160272
BRS_B	2709	BRS_B_2709	BRS_B_2709				BR_4200981	PRJEB30270	SAMEA5160273
BRS_B	2710	BRS_B_2710	BRS_B_2710				BR_4200992	PRJEB30270	SAMEA5160274
WL_A	19221	WL_A_19221					WL_72631	PRJEB30270	SAMEA5160300
WL_B	20998	WL_B_20998					WL_72632	PRJEB30270	SAMEA5160301
WL_A	21001	WL_A_21001					WL_72633	PRJEB30270	SAMEA5160302
WL_A	10908	WL_A_10908					WL_72634	PRJEB30270	SAMEA5160303
WL_B	30694	WL_B_30694					WL_72635	PRJEB30270	SAMEA5160304
WL_A	21326	WL_A_21326					WL_72636	PRJEB30270	SAMEA5160305
WL_B	31779	WL_B_31779					WL_72637	PRJEB30270	SAMEA5160306
WL_A	11376	WL_A_11376					WL_72638	PRJEB30270	SAMEA5160307
WL_A	19530	WL_A_19530					WL_72639	PRJEB30270	SAMEA5160308
WL_A	21010	WL_A_21010					WL_72640	PRJEB30270	SAMEA5160309
WL_A	11061	WL_A_11061					WL_72641	PRJEB30270	SAMEA5160310
WL_B	31231	WL_B_31231					WL_72642	PRJEB30270	SAMEA5160311
WL_A	11440	WL_A_11440					WL_72643	PRJEB30270	SAMEA5160312
WL_A	10581	WL_A_10581					WL_72644	PRJEB30270	SAMEA5160313
WL_A	10105	WL_A_10105					WL_72645	PRJEB30270	SAMEA5160314
WL_A	10815	WL_A_10815					WL_72646	PRJEB30270	SAMEA5160315
WL_B	30783	WL_B_30783					WL_72647	PRJEB30270	SAMEA5160316
WL_A	14860	WL_A_14860					WL_72648	PRJEB30270	SAMEA5160317
WL_B	30791	WL_B_30791					WL_72649	PRJEB30270	SAMEA5160318
WL_A	11401	WL_A_11401					WL_72650	PRJEB30270	SAMEA5160319
WL_A	21327	WL_A_21327					WL_72651	PRJEB30270	SAMEA5160320
WL_A	20992	WL_A_20992					WL_72652	PRJEB30270	SAMEA5160321
WL_B	31216	WL_B_31216					WL_72653	PRJEB30270	SAMEA5160322
WL_B	30794	WL_B_30794					WL_72654	PRJEB30270	SAMEA5160323
WL_A	11430	WL_A_11430					WL_72655	PRJEB30270	SAMEA5160324
ABwa	2312	ABwa_2312	ABwa_2312							ABwa_pl	PRJEB23803	SAMEA104432182	pl_AB_0001
ABwa	2313	ABwa_2313	ABwa_2313							ABwa_pl	PRJEB23803	SAMEA104432182	pl_AB_0001
ABwa	2314	ABwa_2314	ABwa_2314							ABwa_pl	PRJEB23803	SAMEA104432182	pl_AB_0001
ABwa	2315	ABwa_2315	ABwa_2315							ABwa_pl	PRJEB23803	SAMEA104432182	pl_AB_0001
ABwa	2316	ABwa_2316	ABwa_2316							ABwa_pl	PRJEB23803	SAMEA104432182	pl_AB_0001
ABwa	2317	ABwa_2317	ABwa_2317							ABwa_pl	PRJEB23803	SAMEA104432182	pl_AB_0001
ABwa	2318	ABwa_2318	ABwa_2318							ABwa_pl	PRJEB23803	SAMEA104432182	pl_AB_0001
ABwa	2319	ABwa_2319	ABwa_2319							ABwa_pl	PRJEB23803	SAMEA104432182	pl_AB_0001
ABwa	2473	ABwa_2473	ABwa_2473							ABwa_pl	PRJEB23803	SAMEA104432182	pl_AB_0001
ABwa	2311	ABwa_2311	ABwa_2311	ABwa_2311	PRJEB36674	SAMEA6529972				ABwa_pl	PRJEB23803	SAMEA104432182	pl_AB_0001
ARsch	129	ARsch_129	ARsch_129							ARsch_pl	PRJEB23803	SAMEA104432183	pl_AR_0002
ARsch	2129	ARsch_2129	ARsch_2129							ARsch_pl	PRJEB23803	SAMEA104432183	pl_AR_0002
ARsch	80	ARsch_80	ARsch_80							ARsch_pl	PRJEB23803	SAMEA104432183	pl_AR_0002
ARsch	81	ARsch_81	ARsch_81							ARsch_pl	PRJEB23803	SAMEA104432183	pl_AR_0002
ARsch	83	ARsch_83	ARsch_83							ARsch_pl	PRJEB23803	SAMEA104432183	pl_AR_0002
ARsch	85	ARsch_85	ARsch_85							ARsch_pl	PRJEB23803	SAMEA104432183	pl_AR_0002
ARsch	88	ARsch_88	ARsch_88							ARsch_pl	PRJEB23803	SAMEA104432183	pl_AR_0002
ARsch	89	ARsch_89	ARsch_89							ARsch_pl	PRJEB23803	SAMEA104432183	pl_AR_0002
ARsch	86	ARsch_86	ARsch_86	ARsch_86	PRJEB36674	SAMEA6529994				ARsch_pl	PRJEB23803	SAMEA104432183	pl_AR_0002
ASrb	181	ASrb_181	ASrb_181							ASrb_pl	PRJEB23803	SAMEA104432184	pl_AS_0003
ASrb	182	ASrb_182	ASrb_182							ASrb_pl	PRJEB23803	SAMEA104432184	pl_AS_0003
ASrb	186	ASrb_186	ASrb_186							ASrb_pl	PRJEB23803	SAMEA104432184	pl_AS_0003
ASrb	187	ASrb_187	ASrb_187							ASrb_pl	PRJEB23803	SAMEA104432184	pl_AS_0003
ASrb	2140	ASrb_2140	ASrb_2140							ASrb_pl	PRJEB23803	SAMEA104432184	pl_AS_0003
ASrb	2218	ASrb_2218	ASrb_2218							ASrb_pl	PRJEB23803	SAMEA104432184	pl_AS_0003
ASrb	2219	ASrb_2219	ASrb_2219							ASrb_pl	PRJEB23803	SAMEA104432184	pl_AS_0003
ASrb	2220	ASrb_2220	ASrb_2220							ASrb_pl	PRJEB23803	SAMEA104432184	pl_AS_0003
ASrb	2221	ASrb_2221	ASrb_2221							ASrb_pl	PRJEB23803	SAMEA104432184	pl_AS_0003
ASrb	2138	ASrb_2138	ASrb_2138	ASrb_2138	PRJEB36674	SAMEA6529966				ASrb_pl	PRJEB23803	SAMEA104432184	pl_AS_0003
BAsch	2005	BAsch_2005	BAsch_2005							BAsch_pl	PRJEB23803	SAMEA104432185	pl_BA_0004
BAsch	240	BAsch_240	BAsch_240							BAsch_pl	PRJEB23803	SAMEA104432185	pl_BA_0004
BAsch	241	BAsch_241	BAsch_241							BAsch_pl	PRJEB23803	SAMEA104432185	pl_BA_0004
BAsch	242	BAsch_242	BAsch_242							BAsch_pl	PRJEB23803	SAMEA104432185	pl_BA_0004
BAsch	244	BAsch_244	BAsch_244							BAsch_pl	PRJEB23803	SAMEA104432185	pl_BA_0004
BAsch	245	BAsch_245	BAsch_245							BAsch_pl	PRJEB23803	SAMEA104432185	pl_BA_0004
BAsch	247	BAsch_247	BAsch_247							BAsch_pl	PRJEB23803	SAMEA104432185	pl_BA_0004
BAsch	248	BAsch_248	BAsch_248							BAsch_pl	PRJEB23803	SAMEA104432185	pl_BA_0004
BAsch	249	BAsch_249	BAsch_249							BAsch_pl	PRJEB23803	SAMEA104432185	pl_BA_0004
BAsch	229	BAsch_229	BAsch_229	BAsch_229	PRJEB36674	SAMEA6529971				BAsch_pl	PRJEB23803	SAMEA104432185	pl_BA_0004
BHrg	360	BHrg_360	BHrg_360							BHrg_pl	PRJEB23803	SAMEA104432186	pl_BH_0006
BHrg	361	BHrg_361	BHrg_361							BHrg_pl	PRJEB23803	SAMEA104432186	pl_BH_0006
BHrg	362	BHrg_362	BHrg_362							BHrg_pl	PRJEB23803	SAMEA104432186	pl_BH_0006
BHrg	363	BHrg_363	BHrg_363							BHrg_pl	PRJEB23803	SAMEA104432186	pl_BH_0006
BHrg	365	BHrg_365	BHrg_365							BHrg_pl	PRJEB23803	SAMEA104432186	pl_BH_0006
BHrg	366	BHrg_366	BHrg_366							BHrg_pl	PRJEB23803	SAMEA104432186	pl_BH_0006
BHrg	367	BHrg_367	BHrg_367							BHrg_pl	PRJEB23803	SAMEA104432186	pl_BH_0006
BHrg	368	BHrg_368	BHrg_368							BHrg_pl	PRJEB23803	SAMEA104432186	pl_BH_0006
BHrg	369	BHrg_369	BHrg_369							BHrg_pl	PRJEB23803	SAMEA104432186	pl_BH_0006
BHrg	364	BHrg_364	BHrg_364	BHrg_364	PRJEB36674	SAMEA6529980				BHrg_pl	PRJEB23803	SAMEA104432186	pl_BH_0006
BKschg	2298	BKschg_2298	BKschg_2298							BKschg_pl	PRJEB23803	SAMEA104432187	pl_BK_0005
BKschg	2299	BKschg_2299	BKschg_2299							BKschg_pl	PRJEB23803	SAMEA104432187	pl_BK_0005
BKschg	2547	BKschg_2547	BKschg_2547							BKschg_pl	PRJEB23803	SAMEA104432187	pl_BK_0005
BKschg	261	BKschg_261	BKschg_261							BKschg_pl	PRJEB23803	SAMEA104432187	pl_BK_0005
BKschg	262	BKschg_262	BKschg_262							BKschg_pl	PRJEB23803	SAMEA104432187	pl_BK_0005
BKschg	263	BKschg_263	BKschg_263							BKschg_pl	PRJEB23803	SAMEA104432187	pl_BK_0005
BKschg	265	BKschg_265	BKschg_265							BKschg_pl	PRJEB23803	SAMEA104432187	pl_BK_0005
BKschg	266	BKschg_266	BKschg_266							BKschg_pl	PRJEB23803	SAMEA104432187	pl_BK_0005
BKschg	268	BKschg_268	BKschg_268							BKschg_pl	PRJEB23803	SAMEA104432187	pl_BK_0005
BKschg	2476	BKschg_2476	BKschg_2476	BKschg_2476	PRJEB36674	SAMEA6529976				BKschg_pl	PRJEB23803	SAMEA104432187	pl_BK_0005
CHgesch	2382	CHgesch_2382	CHgesch_2382							CHgesch_pl	PRJEB23803	SAMEA104432188	pl_CG_0007
CHgesch	471	CHgesch_471	CHgesch_471							CHgesch_pl	PRJEB23803	SAMEA104432188	pl_CG_0007
CHgesch	472	CHgesch_472	CHgesch_472							CHgesch_pl	PRJEB23803	SAMEA104432188	pl_CG_0007
CHgesch	473	CHgesch_473	CHgesch_473							CHgesch_pl	PRJEB23803	SAMEA104432188	pl_CG_0007
CHgesch	480	CHgesch_480	CHgesch_480							CHgesch_pl	PRJEB23803	SAMEA104432188	pl_CG_0007
CHgesch	483	CHgesch_483	CHgesch_483							CHgesch_pl	PRJEB23803	SAMEA104432188	pl_CG_0007
CHgesch	486	CHgesch_486	CHgesch_486							CHgesch_pl	PRJEB23803	SAMEA104432188	pl_CG_0007
CHgesch	509	CHgesch_509	CHgesch_509							CHgesch_pl	PRJEB23803	SAMEA104432188	pl_CG_0007
CHgesch	524	CHgesch_524	CHgesch_524							CHgesch_pl	PRJEB23803	SAMEA104432188	pl_CG_0007
CHgesch	485	CHgesch_485	CHgesch_485	CHgesch_485	PRJEB36674	SAMEA6529983				CHgesch_pl	PRJEB23803	SAMEA104432188	pl_CG_0007
CHschw	2381	CHschw_2381	CHschw_2381							CHschw_pl	PRJEB23803	SAMEA104432190	pl_CW_0037
CHschw	2425	CHschw_2425	CHschw_2425							CHschw_pl	PRJEB23803	SAMEA104432190	pl_CW_0037
CHschw	2479	CHschw_2479	CHschw_2479							CHschw_pl	PRJEB23803	SAMEA104432190	pl_CW_0037
CHschw	2481	CHschw_2481	CHschw_2481							CHschw_pl	PRJEB23803	SAMEA104432190	pl_CW_0037
CHschw	2558	CHschw_2558	CHschw_2558							CHschw_pl	PRJEB23803	SAMEA104432190	pl_CW_0037
CHschw	506	CHschw_506	CHschw_506							CHschw_pl	PRJEB23803	SAMEA104432190	pl_CW_0037
CHschw	511	CHschw_511	CHschw_511							CHschw_pl	PRJEB23803	SAMEA104432190	pl_CW_0037
CHschw	521	CHschw_521	CHschw_521							CHschw_pl	PRJEB23803	SAMEA104432190	pl_CW_0037
CHschw	527	CHschw_527	CHschw_527							CHschw_pl	PRJEB23803	SAMEA104432190	pl_CW_0037
CHschw	523	CHschw_523	CHschw_523	CHschw_523	PRJEB36674	SAMEA6529984				CHschw_pl	PRJEB23803	SAMEA104432190	pl_CW_0037
COsch	580	COsch_580	COsch_580							COsch_pl	PRJEB23803	SAMEA104432189	pl_CS_0008
COsch	581	COsch_581	COsch_581							COsch_pl	PRJEB23803	SAMEA104432189	pl_CS_0008
COsch	582	COsch_582	COsch_582							COsch_pl	PRJEB23803	SAMEA104432189	pl_CS_0008
COsch	583	COsch_583	COsch_583							COsch_pl	PRJEB23803	SAMEA104432189	pl_CS_0008
COsch	584	COsch_584	COsch_584							COsch_pl	PRJEB23803	SAMEA104432189	pl_CS_0008
COsch	586	COsch_586	COsch_586							COsch_pl	PRJEB23803	SAMEA104432189	pl_CS_0008
COsch	587	COsch_587	COsch_587							COsch_pl	PRJEB23803	SAMEA104432189	pl_CS_0008
COsch	588	COsch_588	COsch_588							COsch_pl	PRJEB23803	SAMEA104432189	pl_CS_0008
COsch	589	COsch_589	COsch_589							COsch_pl	PRJEB23803	SAMEA104432189	pl_CS_0008
COsch	585	COsch_585	COsch_585	COsch_585	PRJEB36674	SAMEA6529985				COsch_pl	PRJEB23803	SAMEA104432189	pl_CS_0008
DLla	640	DLla_640	DLla_640							DLla_pl	PRJEB23803	SAMEA104432192	pl_DL_0038
DLla	642	DLla_642	DLla_642							DLla_pl	PRJEB23803	SAMEA104432192	pl_DL_0038
DLla	643	DLla_643	DLla_643							DLla_pl	PRJEB23803	SAMEA104432192	pl_DL_0038
DLla	644	DLla_644	DLla_644							DLla_pl	PRJEB23803	SAMEA104432192	pl_DL_0038
DLla	645	DLla_645	DLla_645							DLla_pl	PRJEB23803	SAMEA104432192	pl_DL_0038
DLla	646	DLla_646	DLla_646							DLla_pl	PRJEB23803	SAMEA104432192	pl_DL_0038
DLla	647	DLla_647	DLla_647							DLla_pl	PRJEB23803	SAMEA104432192	pl_DL_0038
DLla	648	DLla_648	DLla_648							DLla_pl	PRJEB23803	SAMEA104432192	pl_DL_0038
DLla	649	DLla_649	DLla_649							DLla_pl	PRJEB23803	SAMEA104432192	pl_DL_0038
DLla	641	DLla_641	DLla_641	DLla_641	PRJEB36674	SAMEA6529986				DLla_pl	PRJEB23803	SAMEA104432192	pl_DL_0038
DZgh	2159	DZgh_2159	DZgh_2159							DZgh_pl	PRJEB23803	SAMEA104432191	pl_DG_0009
DZgh	2162	DZgh_2162	DZgh_2162							DZgh_pl	PRJEB23803	SAMEA104432191	pl_DG_0009
DZgh	700	DZgh_700	DZgh_700							DZgh_pl	PRJEB23803	SAMEA104432191	pl_DG_0009
DZgh	701	DZgh_701	DZgh_701							DZgh_pl	PRJEB23803	SAMEA104432191	pl_DG_0009
DZgh	704	DZgh_704	DZgh_704							DZgh_pl	PRJEB23803	SAMEA104432191	pl_DG_0009
DZgh	705	DZgh_705	DZgh_705							DZgh_pl	PRJEB23803	SAMEA104432191	pl_DG_0009
DZgh	707	DZgh_707	DZgh_707							DZgh_pl	PRJEB23803	SAMEA104432191	pl_DG_0009
DZgh	708	DZgh_708	DZgh_708							DZgh_pl	PRJEB23803	SAMEA104432191	pl_DG_0009
DZgh	709	DZgh_709	DZgh_709							DZgh_pl	PRJEB23803	SAMEA104432191	pl_DG_0009
DZgh	706	DZgh_706	DZgh_706	DZgh_706	PRJEB36674	SAMEA6529988				DZgh_pl	PRJEB23803	SAMEA104432191	pl_DG_0009
FZgpo	2483	FZgpo_2483	FZgpo_2483							FZgpo_pl	PRJEB23803	SAMEA104432193	pl_FG_0010
FZgpo	800	FZgpo_800	FZgpo_800							FZgpo_pl	PRJEB23803	SAMEA104432193	pl_FG_0010
FZgpo	801	FZgpo_801	FZgpo_801							FZgpo_pl	PRJEB23803	SAMEA104432193	pl_FG_0010
FZgpo	802	FZgpo_802	FZgpo_802							FZgpo_pl	PRJEB23803	SAMEA104432193	pl_FG_0010
FZgpo	803	FZgpo_803	FZgpo_803							FZgpo_pl	PRJEB23803	SAMEA104432193	pl_FG_0010
FZgpo	804	FZgpo_804	FZgpo_804							FZgpo_pl	PRJEB23803	SAMEA104432193	pl_FG_0010
FZgpo	805	FZgpo_805	FZgpo_805							FZgpo_pl	PRJEB23803	SAMEA104432193	pl_FG_0010
FZgpo	806	FZgpo_806	FZgpo_806							FZgpo_pl	PRJEB23803	SAMEA104432193	pl_FG_0010
FZgpo	808	FZgpo_808	FZgpo_808							FZgpo_pl	PRJEB23803	SAMEA104432193	pl_FG_0010
FZgpo	807	FZgpo_807	FZgpo_807	FZgpo_807	PRJEB36674	SAMEA6529990				FZgpo_pl	PRJEB23803	SAMEA104432193	pl_FG_0010
HOxx	960	HOxx_960	HOxx_960							HOxx_pl	PRJEB23803	SAMEA104432196	pl_HO_0011
HOxx	962	HOxx_962	HOxx_962							HOxx_pl	PRJEB23803	SAMEA104432196	pl_HO_0011
HOxx	963	HOxx_963	HOxx_963							HOxx_pl	PRJEB23803	SAMEA104432196	pl_HO_0011
HOxx	964	HOxx_964	HOxx_964							HOxx_pl	PRJEB23803	SAMEA104432196	pl_HO_0011
HOxx	965	HOxx_965	HOxx_965							HOxx_pl	PRJEB23803	SAMEA104432196	pl_HO_0011
HOxx	966	HOxx_966	HOxx_966							HOxx_pl	PRJEB23803	SAMEA104432196	pl_HO_0011
HOxx	967	HOxx_967	HOxx_967							HOxx_pl	PRJEB23803	SAMEA104432196	pl_HO_0011
HOxx	968	HOxx_968	HOxx_968							HOxx_pl	PRJEB23803	SAMEA104432196	pl_HO_0011
HOxx	969	HOxx_969	HOxx_969							HOxx_pl	PRJEB23803	SAMEA104432196	pl_HO_0011
HOxx	961	HOxx_961	HOxx_961	HOsch_961	PRJEB36674	SAMEA6529996				HOxx_pl	PRJEB23803	SAMEA104432196	pl_HO_0011
ITrh	1001	ITrh_1001	ITrh_1001							ITrh_pl	PRJEB23803	SAMEA104432197	pl_IT_0015
ITrh	1002	ITrh_1002	ITrh_1002							ITrh_pl	PRJEB23803	SAMEA104432197	pl_IT_0015
ITrh	1003	ITrh_1003	ITrh_1003							ITrh_pl	PRJEB23803	SAMEA104432197	pl_IT_0015
ITrh	1004	ITrh_1004	ITrh_1004							ITrh_pl	PRJEB23803	SAMEA104432197	pl_IT_0015
ITrh	1005	ITrh_1005	ITrh_1005							ITrh_pl	PRJEB23803	SAMEA104432197	pl_IT_0015
ITrh	1006	ITrh_1006	ITrh_1006							ITrh_pl	PRJEB23803	SAMEA104432197	pl_IT_0015
ITrh	1007	ITrh_1007	ITrh_1007							ITrh_pl	PRJEB23803	SAMEA104432197	pl_IT_0015
ITrh	1008	ITrh_1008	ITrh_1008							ITrh_pl	PRJEB23803	SAMEA104432197	pl_IT_0015
ITrh	1009	ITrh_1009	ITrh_1009							ITrh_pl	PRJEB23803	SAMEA104432197	pl_IT_0015
ITrh	1000	ITrh_1000	ITrh_1000	ITrh_1000	PRJEB36674	SAMEA6529929				ITrh_pl	PRJEB23803	SAMEA104432197	pl_IT_0015
KAsch	1121	KAsch_1121	KAsch_1121							KAsch_pl	PRJEB23803	SAMEA104432198	pl_KA_0016
KAsch	1122	KAsch_1122	KAsch_1122							KAsch_pl	PRJEB23803	SAMEA104432198	pl_KA_0016
KAsch	1124	KAsch_1124	KAsch_1124							KAsch_pl	PRJEB23803	SAMEA104432198	pl_KA_0016
KAsch	1126	KAsch_1126	KAsch_1126							KAsch_pl	PRJEB23803	SAMEA104432198	pl_KA_0016
KAsch	1128	KAsch_1128	KAsch_1128							KAsch_pl	PRJEB23803	SAMEA104432198	pl_KA_0016
KAsch	1129	KAsch_1129	KAsch_1129							KAsch_pl	PRJEB23803	SAMEA104432198	pl_KA_0016
KAsch	2394	KAsch_2394	KAsch_2394							KAsch_pl	PRJEB23803	SAMEA104432198	pl_KA_0016
KAsch	2430	KAsch_2430	KAsch_2430							KAsch_pl	PRJEB23803	SAMEA104432198	pl_KA_0016
KAsch	1125	KAsch_1125	KAsch_1125	KAsch_1125	PRJEB36674	SAMEA6529931				KAsch_pl	PRJEB23803	SAMEA104432198	pl_KA_0016
KRsch	1176	KRsch_1176	KRsch_1176							KRsch_pl	PRJEB23803	SAMEA104432200	pl_KS_0039
KRsch	1177	KRsch_1177	KRsch_1177							KRsch_pl	PRJEB23803	SAMEA104432200	pl_KS_0039
KRsch	1181	KRsch_1181	KRsch_1181							KRsch_pl	PRJEB23803	SAMEA104432200	pl_KS_0039
KRsch	1182	KRsch_1182	KRsch_1182							KRsch_pl	PRJEB23803	SAMEA104432200	pl_KS_0039
KRsch	1184	KRsch_1184	KRsch_1184							KRsch_pl	PRJEB23803	SAMEA104432200	pl_KS_0039
KRsch	1188	KRsch_1188	KRsch_1188							KRsch_pl	PRJEB23803	SAMEA104432200	pl_KS_0039
KRsch	2227	KRsch_2227	KRsch_2227							KRsch_pl	PRJEB23803	SAMEA104432200	pl_KS_0039
KRsch	2439	KRsch_2439	KRsch_2439							KRsch_pl	PRJEB23803	SAMEA104432200	pl_KS_0039
KRsch	2441	KRsch_2441	KRsch_2441							KRsch_pl	PRJEB23803	SAMEA104432200	pl_KS_0039
KRsch	2443	KRsch_2443	KRsch_2443							KRsch_pl	PRJEB23803	SAMEA104432200	pl_KS_0039
KRw	1200	KRw_1200	KRw_1200							KRw_pl	PRJEB23803	SAMEA104432201	pl_KW_0014
KRw	1201	KRw_1201	KRw_1201							KRw_pl	PRJEB23803	SAMEA104432201	pl_KW_0014
KRw	1202	KRw_1202	KRw_1202							KRw_pl	PRJEB23803	SAMEA104432201	pl_KW_0014
KRw	1204	KRw_1204	KRw_1204							KRw_pl	PRJEB23803	SAMEA104432201	pl_KW_0014
KRw	1206	KRw_1206	KRw_1206							KRw_pl	PRJEB23803	SAMEA104432201	pl_KW_0014
KRw	1207	KRw_1207	KRw_1207							KRw_pl	PRJEB23803	SAMEA104432201	pl_KW_0014
KRw	1208	KRw_1208	KRw_1208							KRw_pl	PRJEB23803	SAMEA104432201	pl_KW_0014
KRw	1209	KRw_1209	KRw_1209							KRw_pl	PRJEB23803	SAMEA104432201	pl_KW_0014
KRw	2540	KRw_2540	KRw_2540							KRw_pl	PRJEB23803	SAMEA104432201	pl_KW_0014
KRw	1205	KRw_1205	KRw_1205	KRw_1205	PRJEB36674	SAMEA6529933				KRw_pl	PRJEB23803	SAMEA104432201	pl_KW_0014
KSgw	1142	KSgw_1142	KSgw_1142							KSgw_pl	PRJEB23803	SAMEA104432199	pl_KG_0017
KSgw	1143	KSgw_1143	KSgw_1143							KSgw_pl	PRJEB23803	SAMEA104432199	pl_KG_0017
KSgw	1145	KSgw_1145	KSgw_1145							KSgw_pl	PRJEB23803	SAMEA104432199	pl_KG_0017
KSgw	1146	KSgw_1146	KSgw_1146							KSgw_pl	PRJEB23803	SAMEA104432199	pl_KG_0017
KSgw	1147	KSgw_1147	KSgw_1147							KSgw_pl	PRJEB23803	SAMEA104432199	pl_KG_0017
KSgw	1149	KSgw_1149	KSgw_1149							KSgw_pl	PRJEB23803	SAMEA104432199	pl_KG_0017
KSgw	2156	KSgw_2156	KSgw_2156							KSgw_pl	PRJEB23803	SAMEA104432199	pl_KG_0017
KSgw	2158	KSgw_2158	KSgw_2158							KSgw_pl	PRJEB23803	SAMEA104432199	pl_KG_0017
KSgw	1140	KSgw_1140	KSgw_1140	KSgw_1140	PRJEB36674	SAMEA6529932				KSgw_pl	PRJEB23803	SAMEA104432199	pl_KG_0017
LER11	3020	LER11_3020	LER11_3020							LER11_pl	PRJEB23803	SAMEA104432202	pl_LE_0019
LER11	3023	LER11_3023	LER11_3023							LER11_pl	PRJEB23803	SAMEA104432202	pl_LE_0019
LER11	3024	LER11_3024	LER11_3024							LER11_pl	PRJEB23803	SAMEA104432202	pl_LE_0019
LER11	3027	LER11_3027	LER11_3027							LER11_pl	PRJEB23803	SAMEA104432202	pl_LE_0019
LER11	3028	LER11_3028								LER11_pl	PRJEB23803	SAMEA104432202	pl_LE_0019
LER11	3031	LER11_3031	LER11_3031							LER11_pl	PRJEB23803	SAMEA104432202	pl_LE_0019
LER11	3034	LER11_3034	LER11_3034							LER11_pl	PRJEB23803	SAMEA104432202	pl_LE_0019
LER11	3036	LER11_3036	LER11_3036							LER11_pl	PRJEB23803	SAMEA104432202	pl_LE_0019
LER11	3039	LER11_3039	LER11_3039							LER11_pl	PRJEB23803	SAMEA104432202	pl_LE_0019
MAxx	1260	MAxx_1260	MAgw_1260							MAxx_pl	PRJEB23803	SAMEA104432203	pl_MA_0020
MAxx	1261	MAxx_1261	MAgw_1261							MAxx_pl	PRJEB23803	SAMEA104432203	pl_MA_0020
MAxx	1263	MAxx_1263	MAgw_1263							MAxx_pl	PRJEB23803	SAMEA104432203	pl_MA_0020
MAxx	1264	MAxx_1264	MAgw_1264							MAxx_pl	PRJEB23803	SAMEA104432203	pl_MA_0020
MAxx	1266	MAxx_1266	MAgw_1266							MAxx_pl	PRJEB23803	SAMEA104432203	pl_MA_0020
MAxx	1267	MAxx_1267	MAgw_1267							MAxx_pl	PRJEB23803	SAMEA104432203	pl_MA_0020
MAxx	1268	MAxx_1268	MAgw_1268							MAxx_pl	PRJEB23803	SAMEA104432203	pl_MA_0020
MAxx	1269	MAxx_1269	MAgw_1269							MAxx_pl	PRJEB23803	SAMEA104432203	pl_MA_0020
MAxx	2152	MAxx_2152	MAxx_2152							MAxx_pl	PRJEB23803	SAMEA104432203	pl_MA_0020
MAxx	1265	MAxx_1265	MAgw_1265	MAgw_1265	PRJEB36674	SAMEA6529936				MAxx_pl	PRJEB23803	SAMEA104432203	pl_MA_0020
MRschk	1280	MRschk_1280	MRschk_1280							MRschk_pl	PRJEB23803	SAMEA104432204	pl_MR_0021
MRschk	1281	MRschk_1281	MRschk_1281							MRschk_pl	PRJEB23803	SAMEA104432204	pl_MR_0021
MRschk	1282	MRschk_1282	MRschk_1282							MRschk_pl	PRJEB23803	SAMEA104432204	pl_MR_0021
MRschk	1284	MRschk_1284	MRschk_1284							MRschk_pl	PRJEB23803	SAMEA104432204	pl_MR_0021
MRschk	1285	MRschk_1285	MRschk_1285							MRschk_pl	PRJEB23803	SAMEA104432204	pl_MR_0021
MRschk	1286	MRschk_1286	MRschk_1286							MRschk_pl	PRJEB23803	SAMEA104432204	pl_MR_0021
MRschk	1287	MRschk_1287	MRschk_1287							MRschk_pl	PRJEB23803	SAMEA104432204	pl_MR_0021
MRschk	1288	MRschk_1288	MRschk_1288							MRschk_pl	PRJEB23803	SAMEA104432204	pl_MR_0021
MRschk	1289	MRschk_1289	MRschk_1289							MRschk_pl	PRJEB23803	SAMEA104432204	pl_MR_0021
MRschk	1283	MRschk_1283	MRschk_1283	MRschk_1283	PRJEB36674	SAMEA6529937				MRschk_pl	PRJEB23803	SAMEA104432204	pl_MR_0021
NHL68	3060	NHL68_3060								NHL68_pl	PRJEB23803	SAMEA104432205	pl_NH_0025
NHL68	3062	NHL68_3062								NHL68_pl	PRJEB23803	SAMEA104432205	pl_NH_0025
NHL68	3064	NHL68_3064	NHL68_3064							NHL68_pl	PRJEB23803	SAMEA104432205	pl_NH_0025
NHL68	3066	NHL68_3066								NHL68_pl	PRJEB23803	SAMEA104432205	pl_NH_0025
NHL68	3069	NHL68_3069	NHL68_3069							NHL68_pl	PRJEB23803	SAMEA104432205	pl_NH_0025
NHL68	3070	NHL68_3070	NHL68_3070							NHL68_pl	PRJEB23803	SAMEA104432205	pl_NH_0025
NHL68	3073	NHL68_3073	NHL68_3073							NHL68_pl	PRJEB23803	SAMEA104432205	pl_NH_0025
NHL68	3075	NHL68_3075	NHL68_3075							NHL68_pl	PRJEB23803	SAMEA104432205	pl_NH_0025
NHL68	3079	NHL68_3079	NHL68_3079							NHL68_pl	PRJEB23803	SAMEA104432205	pl_NH_0025
OFrbx	1980	OFrbx_1980	OFrbx_1980							OFrbx_pl	PRJEB23803	SAMEA104432206	pl_OF_0040
OFrbx	1981	OFrbx_1981	OFrbx_1981							OFrbx_pl	PRJEB23803	SAMEA104432206	pl_OF_0040
OFrbx	1982	OFrbx_1982	OFrbx_1982							OFrbx_pl	PRJEB23803	SAMEA104432206	pl_OF_0040
OFrbx	1983	OFrbx_1983	OFrbx_1983							OFrbx_pl	PRJEB23803	SAMEA104432206	pl_OF_0040
OFrbx	1984	OFrbx_1984	OFrbx_1984							OFrbx_pl	PRJEB23803	SAMEA104432206	pl_OF_0040
OFrbx	1987	OFrbx_1987	OFrbx_1987							OFrbx_pl	PRJEB23803	SAMEA104432206	pl_OF_0040
OFrbx	1988	OFrbx_1988	OFrbx_1988							OFrbx_pl	PRJEB23803	SAMEA104432206	pl_OF_0040
OFrbx	1989	OFrbx_1989	OFrbx_1989							OFrbx_pl	PRJEB23803	SAMEA104432206	pl_OF_0040
OFrbx	2248	OFrbx_2248	OFrbx_2248							OFrbx_pl	PRJEB23803	SAMEA104432206	pl_OF_0040
OFrbx	1986	OFrbx_1986	OFrbx_1986	OFrb_1986	PRJEB36674	SAMEA6529962				OFrbx_pl	PRJEB23803	SAMEA104432206	pl_OF_0040
OHsh	1345	OHsh_1345	OHsh_1345							OHsh_pl	PRJEB23803	SAMEA104432207	pl_OH_0022
OHsh	1346	OHsh_1346	OHsh_1346							OHsh_pl	PRJEB23803	SAMEA104432207	pl_OH_0022
OHsh	1347	OHsh_1347	OHsh_1347							OHsh_pl	PRJEB23803	SAMEA104432207	pl_OH_0022
OHsh	2136	OHsh_2136	OHsh_2136							OHsh_pl	PRJEB23803	SAMEA104432207	pl_OH_0022
OHsh	2287	OHsh_2287	OHsh_2287							OHsh_pl	PRJEB23803	SAMEA104432207	pl_OH_0022
OHsh	2288	OHsh_2288	OHsh_2288							OHsh_pl	PRJEB23803	SAMEA104432207	pl_OH_0022
OHsh	2290	OHsh_2290	OHsh_2290							OHsh_pl	PRJEB23803	SAMEA104432207	pl_OH_0022
OHsh	2291	OHsh_2291	OHsh_2291							OHsh_pl	PRJEB23803	SAMEA104432207	pl_OH_0022
OHsh	2560	OHsh_2560	OHsh_2560							OHsh_pl	PRJEB23803	SAMEA104432207	pl_OH_0022
OHsh	2285	OHsh_2285	OHsh_2285	OHsh_2285	PRJEB36674	SAMEA6529970				OHsh_pl	PRJEB23803	SAMEA104432207	pl_OH_0022
OMsschg	1400	OMsschg_1400	OMsschg_1400							OMsschg_pl	PRJEB23803	SAMEA104432208	pl_OM_0024
OMsschg	1402	OMsschg_1402	OMsschg_1402							OMsschg_pl	PRJEB23803	SAMEA104432208	pl_OM_0024
OMsschg	1403	OMsschg_1403	OMsschg_1403							OMsschg_pl	PRJEB23803	SAMEA104432208	pl_OM_0024
OMsschg	1404	OMsschg_1404	OMsschg_1404							OMsschg_pl	PRJEB23803	SAMEA104432208	pl_OM_0024
OMsschg	1405	OMsschg_1405	OMsschg_1405							OMsschg_pl	PRJEB23803	SAMEA104432208	pl_OM_0024
OMsschg	1406	OMsschg_1406	OMsschg_1406							OMsschg_pl	PRJEB23803	SAMEA104432208	pl_OM_0024
OMsschg	1407	OMsschg_1407	OMsschg_1407							OMsschg_pl	PRJEB23803	SAMEA104432208	pl_OM_0024
OMsschg	1408	OMsschg_1408	OMsschg_1408							OMsschg_pl	PRJEB23803	SAMEA104432208	pl_OM_0024
OMsschg	1409	OMsschg_1409	OMsschg_1409							OMsschg_pl	PRJEB23803	SAMEA104432208	pl_OM_0024
OMsschg	1401	OMsschg_1401	OMsschg_1401	OMsschg_1401	PRJEB36674	SAMEA6529942				OMsschg_pl	PRJEB23803	SAMEA104432208	pl_OM_0024
ORge	1381	ORge_1381	ORge_1381							ORge_pl	PRJEB23803	SAMEA104432209	pl_OR_0023
ORge	1382	ORge_1382	ORge_1382							ORge_pl	PRJEB23803	SAMEA104432209	pl_OR_0023
ORge	1383	ORge_1383	ORge_1383							ORge_pl	PRJEB23803	SAMEA104432209	pl_OR_0023
ORge	1384	ORge_1384	ORge_1384							ORge_pl	PRJEB23803	SAMEA104432209	pl_OR_0023
ORge	1385	ORge_1385	ORge_1385							ORge_pl	PRJEB23803	SAMEA104432209	pl_OR_0023
ORge	1386	ORge_1386	ORge_1386							ORge_pl	PRJEB23803	SAMEA104432209	pl_OR_0023
ORge	1388	ORge_1388	ORge_1388							ORge_pl	PRJEB23803	SAMEA104432209	pl_OR_0023
ORge	1389	ORge_1389	ORge_1389							ORge_pl	PRJEB23803	SAMEA104432209	pl_OR_0023
ORge	2397	ORge_2397	ORge_2397							ORge_pl	PRJEB23803	SAMEA104432209	pl_OR_0023
ORge	1380	ORge_1380	ORge_1380	ORge_1380	PRJEB36674	SAMEA6529941				ORge_pl	PRJEB23803	SAMEA104432209	pl_OR_0023
PAxx	1065	PAxx_1065	PAxx_1065							PAxx_pl	PRJEB23803	SAMEA104432210	pl_PA_0018
PAxx	1066	PAxx_1066	PAxx_1066							PAxx_pl	PRJEB23803	SAMEA104432210	pl_PA_0018
PAxx	1411	PAxx_1411	PAxx_1411							PAxx_pl	PRJEB23803	SAMEA104432210	pl_PA_0018
PAxx	1426	PAxx_1426	PAxx_1426							PAxx_pl	PRJEB23803	SAMEA104432210	pl_PA_0018
PAxx	1429	PAxx_1429	PAxx_1429							PAxx_pl	PRJEB23803	SAMEA104432210	pl_PA_0018
PAxx	1448	PAxx_1448	PAxx_1448							PAxx_pl	PRJEB23803	SAMEA104432210	pl_PA_0018
PAxx	1449	PAxx_1449	PAxx_1449							PAxx_pl	PRJEB23803	SAMEA104432210	pl_PA_0018
PAxx	2101	PAxx_2101	PAxx_2101							PAxx_pl	PRJEB23803	SAMEA104432210	pl_PA_0018
PAxx	2105	PAxx_2105	PAxx_2105							PAxx_pl	PRJEB23803	SAMEA104432210	pl_PA_0018
PAxx	2107	PAxx_2107	PAxx_2107							PAxx_pl	PRJEB23803	SAMEA104432210	pl_PA_0018
PAxx	1424	PAxx_1424	PAxx_1424	PAto_1424	PRJEB36674	SAMEA6529943				PAxx_pl	PRJEB23803	SAMEA104432210	pl_PA_0018
SAsch	1741	SAsch_1741	SAsch_1741							SAsch_pl	PRJEB23803	SAMEA104432212	pl_SA_0029
SAsch	1742	SAsch_1742	SAsch_1742							SAsch_pl	PRJEB23803	SAMEA104432212	pl_SA_0029
SAsch	1743	SAsch_1743	SAsch_1743							SAsch_pl	PRJEB23803	SAMEA104432212	pl_SA_0029
SAsch	1744	SAsch_1744	SAsch_1744							SAsch_pl	PRJEB23803	SAMEA104432212	pl_SA_0029
SAsch	1747	SAsch_1747	SAsch_1747							SAsch_pl	PRJEB23803	SAMEA104432212	pl_SA_0029
SAsch	1748	SAsch_1748	SAsch_1748							SAsch_pl	PRJEB23803	SAMEA104432212	pl_SA_0029
SAsch	2133	SAsch_2133	SAsch_2133							SAsch_pl	PRJEB23803	SAMEA104432212	pl_SA_0029
SAsch	2213	SAsch_2213	SAsch_2213							SAsch_pl	PRJEB23803	SAMEA104432212	pl_SA_0029
SAsch	1745	SAsch_1745	SAsch_1745	SAsch_1745	PRJEB36674	SAMEA6529953				SAsch_pl	PRJEB23803	SAMEA104432212	pl_SA_0029
SBsschs	1642	SBsschs_1642	SBsschs_1642							SBsschs_pl	PRJEB23803	SAMEA104432213	pl_SB_0026
SBsschs	1643	SBsschs_1643	SBsschs_1643							SBsschs_pl	PRJEB23803	SAMEA104432213	pl_SB_0026
SBsschs	1645	SBsschs_1645	SBsschs_1645							SBsschs_pl	PRJEB23803	SAMEA104432213	pl_SB_0026
SBsschs	1646	SBsschs_1646	SBsschs_1646							SBsschs_pl	PRJEB23803	SAMEA104432213	pl_SB_0026
SBsschs	1647	SBsschs_1647	SBsschs_1647							SBsschs_pl	PRJEB23803	SAMEA104432213	pl_SB_0026
SBsschs	1648	SBsschs_1648	SBsschs_1648							SBsschs_pl	PRJEB23803	SAMEA104432213	pl_SB_0026
SBsschs	1649	SBsschs_1649	SBsschs_1649							SBsschs_pl	PRJEB23803	SAMEA104432213	pl_SB_0026
SBsschs	2019	SBsschs_2019	SBsschs_2019							SBsschs_pl	PRJEB23803	SAMEA104432213	pl_SB_0026
SBsschs	2413	SBsschs_2413	SBsschs_2413							SBsschs_pl	PRJEB23803	SAMEA104432213	pl_SB_0026
SBsschs	1644	SBsschs_1644	SBsschs_1644	SBsschs_1644	PRJEB36674	SAMEA6529949				SBsschs_pl	PRJEB23803	SAMEA104432213	pl_SB_0026
SEw	1700	SEw_1700	SEw_1700							SEw_pl	PRJEB23803	SAMEA104432214	pl_SE_0027
SEw	1703	SEw_1703	SEw_1703							SEw_pl	PRJEB23803	SAMEA104432214	pl_SE_0027
SEw	1704	SEw_1704	SEw_1704							SEw_pl	PRJEB23803	SAMEA104432214	pl_SE_0027
SEw	1705	SEw_1705	SEw_1705							SEw_pl	PRJEB23803	SAMEA104432214	pl_SE_0027
SEw	1708	SEw_1708	SEw_1708							SEw_pl	PRJEB23803	SAMEA104432214	pl_SE_0027
SEw	1709	SEw_1709	SEw_1709							SEw_pl	PRJEB23803	SAMEA104432214	pl_SE_0027
SEw	2403	SEw_2403	SEw_2403							SEw_pl	PRJEB23803	SAMEA104432214	pl_SE_0027
SEw	2404	SEw_2404	SEw_2404							SEw_pl	PRJEB23803	SAMEA104432214	pl_SE_0027
SEw	2405	SEw_2405	SEw_2405							SEw_pl	PRJEB23803	SAMEA104432214	pl_SE_0027
SEw	1706	SEw_1706	SEw_1706	SEw_1706	PRJEB36674	SAMEA6529952				SEw_pl	PRJEB23803	SAMEA104432214	pl_SE_0027
SHsch	2051	SHsch_2051	SHsch_2051							SHsch_pl	PRJEB23803	SAMEA104432215	pl_SH_0028
SHsch	2052	SHsch_2052	SHsch_2052							SHsch_pl	PRJEB23803	SAMEA104432215	pl_SH_0028
SHsch	2053	SHsch_2053	SHsch_2053							SHsch_pl	PRJEB23803	SAMEA104432215	pl_SH_0028
SHsch	2055	SHsch_2055	SHsch_2055							SHsch_pl	PRJEB23803	SAMEA104432215	pl_SH_0028
SHsch	2176	SHsch_2176	SHsch_2176							SHsch_pl	PRJEB23803	SAMEA104432215	pl_SH_0028
SHsch	2204	SHsch_2204	SHsch_2204							SHsch_pl	PRJEB23803	SAMEA104432215	pl_SH_0028
SHsch	2212	SHsch_2212	SHsch_2212							SHsch_pl	PRJEB23803	SAMEA104432215	pl_SH_0028
SHsch	2426	SHsch_2426	SHsch_2426							SHsch_pl	PRJEB23803	SAMEA104432215	pl_SH_0028
SHsch	2054	SHsch_2054	SHsch_2054	SHsch_2054	PRJEB36674	SAMEA6529964				SHsch_pl	PRJEB23803	SAMEA104432215	pl_SH_0028
SNwsch	1760	SNwsch_1760	SNwsch_1760							SNwsch_pl	PRJEB23803	SAMEA104432216	pl_SN_0030
SNwsch	1761	SNwsch_1761	SNwsch_1761							SNwsch_pl	PRJEB23803	SAMEA104432216	pl_SN_0030
SNwsch	1762	SNwsch_1762	SNwsch_1762							SNwsch_pl	PRJEB23803	SAMEA104432216	pl_SN_0030
SNwsch	1764	SNwsch_1764	SNwsch_1764							SNwsch_pl	PRJEB23803	SAMEA104432216	pl_SN_0030
SNwsch	1765	SNwsch_1765	SNwsch_1765							SNwsch_pl	PRJEB23803	SAMEA104432216	pl_SN_0030
SNwsch	1767	SNwsch_1767	SNwsch_1767							SNwsch_pl	PRJEB23803	SAMEA104432216	pl_SN_0030
SNwsch	1768	SNwsch_1768	SNwsch_1768							SNwsch_pl	PRJEB23803	SAMEA104432216	pl_SN_0030
SNwsch	2532	SNwsch_2532	SNwsch_2532							SNwsch_pl	PRJEB23803	SAMEA104432216	pl_SN_0030
SNwsch	2533	SNwsch_2533	SNwsch_2533							SNwsch_pl	PRJEB23803	SAMEA104432216	pl_SN_0030
SNwsch	1769	SNwsch_1769	SNwsch_1769	SNwsch_1769	PRJEB36674	SAMEA6529954				SNwsch_pl	PRJEB23803	SAMEA104432216	pl_SN_0030
TOgh	1960	TOgh_1960	TOgh_1960							TOgh_pl	PRJEB23803	SAMEA104432217	pl_TO_0031
TOgh	1962	TOgh_1962	TOgh_1962							TOgh_pl	PRJEB23803	SAMEA104432217	pl_TO_0031
TOgh	1963	TOgh_1963	TOgh_1963							TOgh_pl	PRJEB23803	SAMEA104432217	pl_TO_0031
TOgh	1964	TOgh_1964	TOgh_1964							TOgh_pl	PRJEB23803	SAMEA104432217	pl_TO_0031
TOgh	1965	TOgh_1965	TOgh_1965							TOgh_pl	PRJEB23803	SAMEA104432217	pl_TO_0031
TOgh	1967	TOgh_1967	TOgh_1967							TOgh_pl	PRJEB23803	SAMEA104432217	pl_TO_0031
TOgh	1969	TOgh_1969	TOgh_1969							TOgh_pl	PRJEB23803	SAMEA104432217	pl_TO_0031
TOgh	2508	TOgh_2508	TOgh_2508							TOgh_pl	PRJEB23803	SAMEA104432217	pl_TO_0031
TOgh	2509	TOgh_2509	TOgh_2509							TOgh_pl	PRJEB23803	SAMEA104432217	pl_TO_0031
TOgh	1961	TOgh_1961	TOgh_1961	TOgh_1961	PRJEB36674	SAMEA6529961				TOgh_pl	PRJEB23803	SAMEA104432217	pl_TO_0031
WTs	1840	WTs_1840	WTs_1840							WTs_pl	PRJEB23803	SAMEA104432219	pl_WT_0032
WTs	1842	WTs_1842	WTs_1842							WTs_pl	PRJEB23803	SAMEA104432219	pl_WT_0032
WTs	1843	WTs_1843	WTs_1843							WTs_pl	PRJEB23803	SAMEA104432219	pl_WT_0032
WTs	1844	WTs_1844	WTs_1844							WTs_pl	PRJEB23803	SAMEA104432219	pl_WT_0032
WTs	1845	WTs_1845	WTs_1845							WTs_pl	PRJEB23803	SAMEA104432219	pl_WT_0032
WTs	1847	WTs_1847	WTs_1847							WTs_pl	PRJEB23803	SAMEA104432219	pl_WT_0032
WTs	1848	WTs_1848	WTs_1848							WTs_pl	PRJEB23803	SAMEA104432219	pl_WT_0032
WTs	2260	WTs_2260	WTs_2260							WTs_pl	PRJEB23803	SAMEA104432219	pl_WT_0032
WTs	2407	WTs_2407	WTs_2407							WTs_pl	PRJEB23803	SAMEA104432219	pl_WT_0032
WTs	1846	WTs_1846	WTs_1846	WTs_1846	PRJEB36674	SAMEA6529956				WTs_pl	PRJEB23803	SAMEA104432219	pl_WT_0032
WYw	1880	WYw_1880	WYw_1880							WYw_pl	PRJEB23803	SAMEA104432220	pl_WY_0033
WYw	1881	WYw_1881	WYw_1881							WYw_pl	PRJEB23803	SAMEA104432220	pl_WY_0033
WYw	1883	WYw_1883	WYw_1883							WYw_pl	PRJEB23803	SAMEA104432220	pl_WY_0033
WYw	1884	WYw_1884	WYw_1884							WYw_pl	PRJEB23803	SAMEA104432220	pl_WY_0033
WYw	1885	WYw_1885	WYw_1885							WYw_pl	PRJEB23803	SAMEA104432220	pl_WY_0033
WYw	1886	WYw_1886	WYw_1886							WYw_pl	PRJEB23803	SAMEA104432220	pl_WY_0033
WYw	1888	WYw_1888	WYw_1888							WYw_pl	PRJEB23803	SAMEA104432220	pl_WY_0033
WYw	1889	WYw_1889	WYw_1889							WYw_pl	PRJEB23803	SAMEA104432220	pl_WY_0033
WYw	2007	WYw_2007	WYw_2007							WYw_pl	PRJEB23803	SAMEA104432220	pl_WY_0033
WYw	1882	WYw_1882	WYw_1882	WYw_1882	PRJEB36674	SAMEA6529957				WYw_pl	PRJEB23803	SAMEA104432220	pl_WY_0033
YOwr	1900	YOwr_1900	YOwr_1900							YOwr_pl	PRJEB23803	SAMEA104432221	pl_YO_0034
YOwr	1901	YOwr_1901	YOwr_1901							YOwr_pl	PRJEB23803	SAMEA104432221	pl_YO_0034
YOwr	1902	YOwr_1902	YOwr_1902							YOwr_pl	PRJEB23803	SAMEA104432221	pl_YO_0034
YOwr	1903	YOwr_1903	YOwr_1903							YOwr_pl	PRJEB23803	SAMEA104432221	pl_YO_0034
YOwr	1907	YOwr_1907	YOwr_1907							YOwr_pl	PRJEB23803	SAMEA104432221	pl_YO_0034
YOwr	1908	YOwr_1908	YOwr_1908							YOwr_pl	PRJEB23803	SAMEA104432221	pl_YO_0034
YOwr	2008	YOwr_2008	YOwr_2008							YOwr_pl	PRJEB23803	SAMEA104432221	pl_YO_0034
YOwr	2409	YOwr_2409	YOwr_2409							YOwr_pl	PRJEB23803	SAMEA104432221	pl_YO_0034
YOwr	2510	YOwr_2510	YOwr_2510							YOwr_pl	PRJEB23803	SAMEA104432221	pl_YO_0034
YOwr	1906	YOwr_1906	YOwr_1906	YOwr_1906	PRJEB36674	SAMEA6529958				YOwr_pl	PRJEB23803	SAMEA104432221	pl_YO_0034
ZCw	1941	ZCw_1941	ZCw_1941							ZCw_pl	PRJEB23803	SAMEA104432222	pl_ZC_0035
ZCw	1942	ZCw_1942	ZCw_1942							ZCw_pl	PRJEB23803	SAMEA104432222	pl_ZC_0035
ZCw	1943	ZCw_1943	ZCw_1943							ZCw_pl	PRJEB23803	SAMEA104432222	pl_ZC_0035
ZCw	1944	ZCw_1944	ZCw_1944							ZCw_pl	PRJEB23803	SAMEA104432222	pl_ZC_0035
ZCw	1945	ZCw_1945	ZCw_1945							ZCw_pl	PRJEB23803	SAMEA104432222	pl_ZC_0035
ZCw	1946	ZCw_1946	ZCw_1946							ZCw_pl	PRJEB23803	SAMEA104432222	pl_ZC_0035
ZCw	1947	ZCw_1947	ZCw_1947							ZCw_pl	PRJEB23803	SAMEA104432222	pl_ZC_0035
ZCw	1949	ZCw_1949	ZCw_1949							ZCw_pl	PRJEB23803	SAMEA104432222	pl_ZC_0035
ZCw	2142	ZCw_2142	ZCw_2142							ZCw_pl	PRJEB23803	SAMEA104432222	pl_ZC_0035
ZCw	1940	ZCw_1940	ZCw_1940	ZCw_1940	PRJEB36674	SAMEA6529960				ZCw_pl	PRJEB23803	SAMEA104432222	pl_ZC_0035
